# Supplementary material for: Excavation of Molecular Subtypes of Endometrial Cancer Based on DNA Methylation
Source: Genes (Basel). 2022 Nov 13;13(11):2106. doi: 10.3390/genes13112106 (PMC9690162; doi:10.3390/genes13112106)
Supplement: Supplementary file 1 [file genes-13-02106-s001.zip]

Archive with 7 entries (6 files):
- supplement file/
- supplement file/Figure S1.pdf
- supplement file/Figure S2.pdf
- supplement file/Figure S3.pdf
- supplement file/Figure S4.pdf
- supplement file/Table S1.xlsx
- supplement file/Table S2.xlsx
