# Supplementary material for: Excavation of Molecular Subtypes of Endometrial Cancer Based on DNA Methylation
Source: Genes (Basel). 2022 Nov 13;13(11):2106. doi: 10.3390/genes13112106 (PMC9690162; doi:10.3390/genes13112106)
Supplement: Supplementary file 1 [file genes-13-02106-s001.zip › supplement file/Table S1.xlsx]

## Sheet: Sheet1
Table S1. The features for classification.
CpG	Hazard.Ratio	CI95	p.value
cg00001583	3.28	1.06-10.16	0.04
cg00003287	11.51	2.34-56.68	0.003
cg00006198	29.29	3.83-224.28	0.001
cg00030047	4.64	1.02-21.07	0.047
cg00040588	9.93	2.03-48.5	0.005
cg00056754	0.05	0.01-0.34	0.002
cg00078456	94.06	1.55-5702.67	0.03
cg00119186	0.16	0.05-0.54	0.003
cg00136477	11.09	2.15-57.28	0.004
cg00147307	131.17	1.66-10355.55	0.029
cg00158227	41.75	1.38-1264.77	0.032
cg00160262	0.16	0.03-0.92	0.04
cg00184452	40.68	2.35-705.59	0.011
cg00208830	17.29	3.13-95.42	0.001
cg00222472	89.07	3.37-2353.49	0.007
cg00223046	15.95	3-84.74	0.001
cg00253735	2059.48	19.08-222249.88	0.001
cg00293644	0.06	0.01-0.3	0.001
cg00314892	8.8	1.71-45.33	0.009
cg00321867	0.07	0.02-0.28	0
cg00348992	5.46	1.16-25.79	0.032
cg00359465	27027.7	25.65-28476926.14	0.004
cg00362285	6.91	1.56-30.55	0.011
cg00386725	22.19	2.85-172.92	0.003
cg00417094	5.75	1.12-29.39	0.036
cg00452133	12.1	2.65-55.17	0.001
cg00456216	158.84	2.71-9323.89	0.015
cg00491404	11.17	1.29-96.93	0.029
cg00515905	13.02	1.79-94.82	0.011
cg00563566	0.11	0.02-0.64	0.014
cg00576075	0.12	0.03-0.55	0.006
cg00665114	0.23	0.05-0.98	0.047
cg00690710	7.91	1.17-53.4	0.034
cg00706913	6.13	1.46-25.63	0.013
cg00712409	9.94	1.64-60.31	0.013
cg00713435	5.39	1.35-21.61	0.017
cg00714874	13.41	2.04-88.08	0.007
cg00755423	10.64	1.09-104.25	0.042
cg00773460	7.67	1.91-30.86	0.004
cg00777636	0.24	0.06-0.99	0.049
cg00781169	77.19	3.12-1907.66	0.008
cg00783748	5.23	1.48-18.52	0.01
cg00792251	0.18	0.03-0.99	0.049
cg00806311	6.59	1.28-34.03	0.024
cg00808305	7.76	1.77-33.99	0.007
cg00833822	659.89	21.59-20168.38	0
cg00875272	14.83	4.52-48.65	0
cg00912946	0.1	0.01-0.77	0.026
cg00934037	15.9	1.4-180.1	0.025
cg00942920	8.94	1.36-58.86	0.023
cg00945108	12.2	2.22-67.06	0.004
cg00950718	10.46	1.97-55.71	0.006
cg00954633	5.1	1.11-23.45	0.036
cg00968167	11.74	1.11-124.51	0.041
cg00968640	0.19	0.05-0.69	0.012
cg00982214	37.76	2.96-482.3	0.005
cg00987350	0.09	0.01-0.55	0.009
cg00997798	0.16	0.04-0.69	0.014
cg01048751	42.42	6.63-271.49	0
cg01064286	6.74	1.89-23.96	0.003
cg01203812	7.11	1.73-29.24	0.007
cg01260170	134.75	8.46-2145	0.001
cg01295264	16.29	2.11-125.72	0.007
cg01335180	39.46	1.42-1099.02	0.03
cg01343097	0.29	0.1-0.83	0.021
cg01365152	0.27	0.09-0.83	0.022
cg01395667	5.59	1.14-27.46	0.034
cg01398941	128.93	1.43-11653.67	0.034
cg01406203	4.39	1.16-16.55	0.029
cg01416657	5.99	1.12-32.06	0.037
cg01418162	5.01	1.64-15.35	0.005
cg01422881	33.7	2.7-420.87	0.006
cg01425967	7.03	1.03-48.16	0.047
cg01435109	18.17	1.54-214.62	0.021
cg01442843	6.8	1.1-42.13	0.04
cg01515515	2.69	1.02-7.08	0.046
cg01565985	15.92	3.25-78.02	0.001
cg01628067	8.93	1.71-46.61	0.009
cg01710361	14.42	1.14-182.55	0.039
cg01712686	21.23	4.18-107.86	0
cg01715088	44.89	2.63-765.54	0.009
cg01721149	6.42	1.06-38.79	0.043
cg01766941	13.16	1.89-91.88	0.009
cg01798266	8.22	1.99-33.97	0.004
cg01919912	59.35	4.23-832.75	0.002
cg01922613	0.22	0.07-0.74	0.014
cg01958916	2233.79	11.01-453252.8	0.004
cg01974375	14.81	1.11-197.66	0.041
cg02031245	0.14	0.02-0.91	0.039
cg02035751	7.26	1.15-45.82	0.035
cg02049829	14.83	2.32-94.95	0.004
cg02054568	9.03	1.22-66.96	0.031
cg02073224	7.73	1.44-41.4	0.017
cg02187889	0.21	0.04-0.94	0.041
cg02237875	49.55	1.08-2283.4	0.046
cg02245566	0.21	0.06-0.76	0.018
cg02283766	3.78005e+06	156.12-91524551852.29	0.003
cg02328793	0.2	0.05-0.74	0.016
cg02330214	0.16	0.04-0.56	0.004
cg02386822	16.9	1.08-264.39	0.044
cg02394186	20.64	3.11-137.02	0.002
cg02396224	138.5	2.48-7725.92	0.016
cg02439789	0.05	0.01-0.41	0.006
cg02479986	10.25	1.01-103.65	0.049
cg02493905	0.12	0.02-0.66	0.015
cg02589576	9.6	1.14-80.92	0.038
cg02589695	91.67	8.55-983.2	0
cg02595809	33.58	1.82-619.25	0.018
cg02631286	9	1.54-52.73	0.015
cg02737619	3.93	1.04-14.9	0.044
cg02805690	0.03	0-0.64	0.024
cg02829688	55.29	3.57-856.87	0.004
cg02835274	8.39	1.16-60.88	0.035
cg02886578	4.21	1.17-15.19	0.028
cg02889647	4.64	1.36-15.82	0.014
cg02892624	4.49	1.01-19.87	0.048
cg02896776	4.33	1.13-16.6	0.033
cg02905426	0.11	0.03-0.41	0.001
cg02912371	10.95	1.61-74.69	0.015
cg02927519	15986.5	2.12-120277080.36	0.034
cg02928365	17.07	3.24-89.84	0.001
cg02943290	0.26	0.08-0.84	0.024
cg02953397	0.15	0.03-0.7	0.016
cg02957057	5.25	1.05-26.28	0.044
cg02987388	1650.4	1.13-2407600.03	0.046
cg03001143	0.31	0.1-1	0.049
cg03050981	11.14	1.63-76.09	0.014
cg03082523	4.81	1.46-15.81	0.01
cg03129172	0.19	0.08-0.49	0.001
cg03141069	4.08	1.42-11.71	0.009
cg03149432	0.23	0.07-0.74	0.014
cg03165378	12.3	1.85-81.65	0.009
cg03220945	10.89	1.31-90.31	0.027
cg03292648	0.08	0.02-0.45	0.004
cg03328107	4.85	1.01-23.23	0.048
cg03336706	6.73	1.11-40.68	0.038
cg03401034	5.29	1.29-21.67	0.021
cg03449150	3.76	1.31-10.78	0.014
cg03460527	26.33	2.34-295.94	0.008
cg03548170	0.15	0.03-0.73	0.019
cg03548963	19.42	2.5-150.97	0.005
cg03549532	19.85	2.29-171.79	0.007
cg03571764	10.8	1.61-72.51	0.014
cg03583979	5.82	1.03-32.91	0.046
cg03597143	2.92	1.19-7.16	0.019
cg03731268	36.92	2.92-467.36	0.005
cg03762572	11.48	2.6-50.61	0.001
cg03770108	14.8	1.54-141.74	0.019
cg03830929	0.13	0.02-0.87	0.035
cg03856044	0.06	0.01-0.35	0.002
cg03938015	24.46	2.41-248.59	0.007
cg03942051	9.03	1.47-55.45	0.018
cg03943115	5.48	1.87-16.05	0.002
cg03945034	35.46	1.14-1106.65	0.042
cg03947026	62.66	4.38-895.73	0.002
cg03956353	7.28	1.13-47.06	0.037
cg03957235	11.6	2.12-63.56	0.005
cg03957898	2.75	1.05-7.2	0.04
cg03959306	121.7	1.2-12369.34	0.042
cg03984347	2670.38	10.23-697309.05	0.005
cg03985801	13.34	1.34-132.32	0.027
cg04078418	18.77	1.66-211.58	0.018
cg04080517	174.87	2.47-12391.58	0.018
cg04087271	7.82	1.2-50.98	0.032
cg04129469	9.55	2.12-43.08	0.003
cg04193160	15.52	1.39-172.92	0.026
cg04212092	42.71	1.68-1088.39	0.023
cg04244970	4.34	1.3-14.55	0.017
cg04247829	9.69	1.05-89.65	0.045
cg04287259	34.46	4.43-267.99	0.001
cg04297819	0.15	0.02-0.99	0.049
cg04403423	0.29	0.09-0.99	0.048
cg04493316	8.27	1.76-38.86	0.007
cg04506553	7.09	1.08-46.66	0.042
cg04509221	3.46	1-11.92	0.049
cg04510788	0.23	0.07-0.75	0.015
cg04562757	434.81	4.84-39078.42	0.008
cg04567009	4.24	1.09-16.45	0.037
cg04611670	73.9	3.59-1522.8	0.005
cg04674248	10.64	1.51-75.2	0.018
cg04705952	0.13	0.02-0.86	0.034
cg04714195	8.67	1.65-45.48	0.011
cg04718492	0.09	0.01-0.68	0.02
cg04789392	0.19	0.04-0.96	0.044
cg04837025	3.81	1.33-10.91	0.013
cg04843111	21.25	3.04-148.49	0.002
cg04850211	8.1	2.04-32.19	0.003
cg04850659	85.25	7.89-921.2	0
cg04852275	2880.35	1.66-5002243.12	0.036
cg04860852	71.55	2.85-1795.7	0.009
cg04880751	0.01	0-0.6	0.03
cg04894705	20.22	1.46-280.26	0.025
cg04902729	0.25	0.09-0.67	0.006
cg04920869	0.14	0.02-0.94	0.043
cg04933601	0.17	0.06-0.53	0.002
cg04972930	0.13	0.04-0.42	0.001
cg04982834	5.36	1.44-19.95	0.012
cg04995846	11.89	1.26-111.82	0.03
cg05034656	8.38	1.56-45.02	0.013
cg05044291	12.1	1.52-96.1	0.018
cg05062446	4.68	1.13-19.35	0.033
cg05128003	0.23	0.07-0.71	0.011
cg05152432	0.1	0.03-0.31	0
cg05156532	10.94	1.17-102.24	0.036
cg05172122	39.44	2.96-525.92	0.005
cg05223638	4.96	1.39-17.64	0.013
cg05307957	5.49	1.04-29.07	0.045
cg05346878	12.3	1.23-123.37	0.033
cg05356564	13.95	1.03-189.92	0.048
cg05368341	0.26	0.07-0.96	0.043
cg05369553	0.19	0.06-0.61	0.005
cg05371688	5.22	1.41-19.32	0.013
cg05376982	19.29	1.1-339.59	0.043
cg05396298	4.68	1.01-21.71	0.049
cg05462761	7.73	1.14-52.58	0.036
cg05591769	10.5	2.47-44.65	0.001
cg05643188	59.7	5.4-660.48	0.001
cg05746024	3.74	1.13-12.37	0.031
cg05750047	8.49	1.14-63.28	0.037
cg05756780	10.66	1.57-72.4	0.015
cg05771459	0.23	0.05-0.98	0.047
cg05790380	5.91	1.22-28.62	0.027
cg05804170	3.86	1.23-12.14	0.021
cg05817517	0.23	0.06-0.86	0.028
cg05838104	8.54	2.11-34.51	0.003
cg05844789	16.76	2.24-125.09	0.006
cg05885647	134.31	1.05-17119.28	0.048
cg05893300	2.81	1.18-6.7	0.019
cg05943574	0.34	0.12-0.94	0.037
cg05951776	0.14	0.04-0.57	0.006
cg05962079	5.21	1.31-20.76	0.019
cg06037693	761.13	2.14-270601.41	0.027
cg06085683	92.55	4.97-1722.89	0.002
cg06090867	6.84	1.36-34.49	0.02
cg06095093	35.35	3.28-381.51	0.003
cg06099439	4.5	1.27-15.91	0.02
cg06176608	591.59	2.29-153072.16	0.024
cg06204711	8.2	1.1-61.34	0.04
cg06209689	6.76	1.47-30.99	0.014
cg06275635	4.17	1.36-12.77	0.012
cg06348826	13.87	2.72-70.79	0.002
cg06373377	0.13	0.02-0.75	0.022
cg06375148	25.42	1.54-419.41	0.024
cg06626599	8.88	1.06-74.13	0.044
cg06634716	3.83	1.31-11.26	0.014
cg06637001	3.38	1.35-8.47	0.01
cg06659614	3.67	1.1-12.26	0.035
cg06703375	5.29	1.2-23.28	0.028
cg06722633	0.15	0.04-0.64	0.01
cg06724693	18.57	3.92-88.07	0
cg06750897	21.99	1.31-369.69	0.032
cg06753281	7.7	1.38-42.83	0.02
cg06794441	77.83	2.97-2040.48	0.009
cg06799533	40.42	7.83-208.72	0
cg06888836	245.16	1.56-38621.62	0.033
cg06906555	11.57	2.17-61.67	0.004
cg06909503	0.24	0.07-0.91	0.036
cg06944249	8.87	2.15-36.66	0.003
cg06948937	25.11	1.42-445.05	0.028
cg06949439	12.69	2.33-69.27	0.003
cg06964608	23.93	4.72-121.33	0
cg06974143	22.08	1.57-310.03	0.022
cg06983052	0.19	0.05-0.73	0.016
cg07010486	38.29	3.21-456.6	0.004
cg07015079	51.82	1.06-2538.3	0.047
cg07016682	27.76	1.79-430.8	0.018
cg07027116	2.79	1-7.75	0.049
cg07037019	0.18	0.05-0.61	0.005
cg07045089	0.25	0.08-0.82	0.022
cg07063183	0.04	0-0.62	0.021
cg07091548	8.65	1.4-53.32	0.02
cg07142131	0.28	0.08-0.96	0.042
cg07143559	11.54	1.13-117.78	0.039
cg07155223	5.45	1.28-23.19	0.022
cg07157830	3.69	1.19-11.45	0.024
cg07179669	14.71	2.44-88.71	0.003
cg07180458	3.83	1.33-11.02	0.013
cg07192622	8.91	1.02-77.43	0.048
cg07247409	7.74	1.36-43.96	0.021
cg07284273	11.89	3.13-45.16	0
cg07311615	55.8	7.52-413.92	0
cg07313373	7.64	1.82-32.02	0.005
cg07344096	14.54	2.72-77.67	0.002
cg07388700	4.77	1.3-17.48	0.018
cg07596645	21.61	3.4-137.22	0.001
cg07671976	54.54	1.58-1876.6	0.027
cg07686479	11.58	1.08-123.68	0.043
cg07805029	121.04	7.21-2031.32	0.001
cg07813495	291.29	8.42-10075.56	0.002
cg07820868	23.39	1.37-398.72	0.029
cg07836226	0.23	0.06-0.88	0.033
cg07837085	3.55	1.05-11.99	0.041
cg07841371	0.19	0.06-0.61	0.005
cg07901188	3037.46	3.48-2654045.77	0.02
cg07916058	4.15	1.2-14.37	0.025
cg07947459	7.22	1.38-37.63	0.019
cg07974025	3.16	1.07-9.34	0.037
cg07996532	182.89	5.96-5616.86	0.003
cg08004425	0.31	0.12-0.8	0.016
cg08122070	0.11	0.02-0.59	0.011
cg08151470	0.13	0.02-0.76	0.024
cg08159291	0.24	0.07-0.8	0.02
cg08262220	30.83	4.68-203.07	0
cg08279194	5.89	1.73-20.07	0.005
cg08425678	80.96	1.38-4758.1	0.035
cg08460387	63.34	1.17-3428.41	0.042
cg08478074	4.92	1.04-23.34	0.045
cg08641973	0.21	0.08-0.59	0.003
cg08644356	120.1	1.04-13808.51	0.048
cg08655071	12.97	1.28-131.5	0.03
cg08670691	18.87	2.74-130.07	0.003
cg08709672	94.35	2.42-3685.04	0.015
cg08763292	13.91	2.71-71.35	0.002
cg08840010	4.37	1.29-14.76	0.018
cg08844966	0.12	0.02-0.66	0.015
cg08852911	0.17	0.05-0.65	0.01
cg08869700	17.03	1.74-166.9	0.015
cg08885854	5.7	1.59-20.48	0.008
cg08892236	13.4	1.08-165.67	0.043
cg08917933	4.82	1.06-21.99	0.042
cg08948808	4.67	1.69-12.92	0.003
cg09009380	46.3	5.83-367.86	0
cg09036263	9.88	1.96-49.84	0.006
cg09045262	5.09	1.18-22.02	0.029
cg09064148	0.16	0.04-0.71	0.016
cg09117622	5.43655e+09	2.13-13882414784383774720	0.043
cg09122414	7.41	2.37-23.15	0.001
cg09122593	29.15	1.03-827.67	0.048
cg09149672	0.25	0.09-0.75	0.013
cg09174555	13.11	2.65-64.86	0.002
cg09176275	4.33	1.1-17.03	0.036
cg09179987	8.19	1.64-40.91	0.01
cg09185998	10.8	2.09-55.78	0.005
cg09196942	5.51	1.13-26.81	0.035
cg09234454	0.31	0.14-0.72	0.006
cg09264377	0.26	0.07-0.93	0.038
cg09267046	0.22	0.06-0.84	0.027
cg09274810	13.27	1.62-108.46	0.016
cg09318375	25.31	3.7-173.05	0.001
cg09355820	0.18	0.06-0.58	0.004
cg09356083	13.31	1.98-89.41	0.008
cg09501290	36.29	1.56-843.16	0.025
cg09509365	4.46	1.03-19.21	0.045
cg09517190	0.07	0.01-0.86	0.038
cg09560161	27.29	4.1-181.78	0.001
cg09573658	685.97	4.94-95196.86	0.009
cg09674502	78.93	6.24-997.63	0.001
cg09769134	14.23	2.2-92.2	0.005
cg09859596	0.11	0.01-0.99	0.049
cg09863950	6.13	1.21-31.14	0.029
cg09889997	11.54	2.84-46.89	0.001
cg09896211	0.21	0.07-0.65	0.007
cg10026317	92.51	3.61-2373.27	0.006
cg10061342	4.16	1.06-16.35	0.041
cg10088685	4.85	1.11-21.2	0.036
cg10090792	8.85	1.66-47.13	0.011
cg10094886	8.79	1.77-43.77	0.008
cg10097755	6.94	1.02-47.09	0.047
cg10116490	40.65	3.16-523.19	0.004
cg10117369	8.12	1.03-63.76	0.046
cg10123662	18.47	3.92-87.06	0
cg10124445	6.8	1.22-38.07	0.029
cg10144597	11.21	1.99-63.02	0.006
cg10176514	7.01	1.33-36.82	0.021
cg10210510	0.14	0.05-0.43	0.001
cg10210806	25.12	2.1-300.8	0.011
cg10219957	11.88	1.03-136.45	0.047
cg10220895	6.02	1.98-18.28	0.002
cg10376814	6.52	1.44-29.56	0.015
cg10434624	5.71	1.34-24.26	0.018
cg10441522	7.17	1.68-30.71	0.008
cg10482632	6.38	1.24-32.87	0.027
cg10515956	44.13	1.96-992.54	0.017
cg10519004	3.85	1.22-12.14	0.021
cg10519271	50.56	1.28-1998.09	0.036
cg10572465	54.53	1.83-1623.62	0.021
cg10572951	117.34	2.52-5457.15	0.015
cg10574897	0.19	0.04-0.94	0.041
cg10606730	51.59	3.03-879.72	0.006
cg10667970	7.41	1.54-35.65	0.012
cg10696969	9.89	2.11-46.27	0.004
cg10796749	8.09	2.25-29.18	0.001
cg10896862	3.35	1.28-8.81	0.014
cg10945917	31.2	4.81-202.18	0
cg10965749	0.07	0.01-0.69	0.023
cg10968055	0.2	0.05-0.78	0.021
cg10975391	5.31	1.13-24.94	0.034
cg11084571	0.16	0.04-0.59	0.006
cg11131549	7.47	1.07-52.07	0.042
cg11150901	0	0-0.37	0.035
cg11161837	11.99	1.72-83.53	0.012
cg11174769	6.79	1.86-24.78	0.004
cg11224946	14.56	1.98-106.89	0.008
cg11233000	9.11	1.47-56.58	0.018
cg11237207	0.3	0.1-0.92	0.036
cg11248166	0.21	0.06-0.73	0.014
cg11254053	0.08	0.02-0.32	0
cg11256132	0.06	0.02-0.27	0
cg11267802	4.7	1.69-13.09	0.003
cg11314684	0.04	0-0.86	0.04
cg11336590	15.63	1.66-147.6	0.016
cg11346333	6.12	1.2-31.09	0.029
cg11376198	5.81	1.28-26.29	0.022
cg11388664	0.27	0.08-0.95	0.041
cg11399254	1428.55	6.88-296645.11	0.008
cg11415739	46.42	5.6-385.04	0
cg11419235	12482.9	9.28-16786865.74	0.01
cg11515530	2611.99	4.24-1608222.08	0.016
cg11517468	5.26	1.08-25.57	0.039
cg11594940	4.5	1.59-12.75	0.005
cg11664987	3.8	1.08-13.29	0.037
cg11712187	23.71	2.2-255.75	0.009
cg11721194	5.59	1.05-29.79	0.044
cg11735008	4.18	1.12-15.55	0.033
cg11790580	19.81	1.94-202.11	0.012
cg11824639	29.01	3.58-235.03	0.002
cg11950754	0.21	0.05-0.9	0.035
cg12012383	0.18	0.04-0.84	0.029
cg12065138	0.31	0.1-1	0.049
cg12072789	11.4	2.09-62.21	0.005
cg12077168	0.03	0-0.68	0.028
cg12124589	11.19	1.85-67.79	0.009
cg12127196	0.14	0.03-0.72	0.019
cg12128017	0.15	0.04-0.61	0.008
cg12132617	15.86	2.17-115.94	0.006
cg12138124	4.52	1.29-15.83	0.018
cg12143651	894.58	36.57-21886.12	0
cg12275981	66.63	1.3-3427.88	0.037
cg12408250	4.13	1.16-14.69	0.028
cg12435551	3.4	1-11.51	0.049
cg12479878	7.49	1.45-38.73	0.016
cg12526849	1360.44	5.7-324731.45	0.01
cg12578211	4.42	1.24-15.75	0.022
cg12599275	9.62	2.05-45.19	0.004
cg12609948	209.88	4.44-9919.42	0.007
cg12611449	7.59	1.33-43.2	0.022
cg12640000	98.63	2.89-3360.78	0.011
cg12660813	7.44	1.97-28.04	0.003
cg12671744	7.82	1.1-55.78	0.04
cg12696750	23.02	1.38-385.2	0.029
cg12701603	4.58	1.22-17.14	0.024
cg12710648	7.06	2.19-22.72	0.001
cg12734710	0.19	0.04-0.89	0.035
cg12752420	0.16	0.03-0.94	0.042
cg12759096	14.28	2.71-75.26	0.002
cg12775742	23.54	3.18-174.38	0.002
cg12798157	3.93	1.23-12.57	0.021
cg12804010	0.27	0.07-0.99	0.048
cg12858902	6.95	1.12-42.92	0.037
cg12864581	84.71	3.36-2138.22	0.007
cg12921481	0.19	0.06-0.6	0.005
cg13051977	3.65	1.21-11.04	0.022
cg13080379	42.7	3.77-483.17	0.002
cg13178170	227.07	1.2-42907.51	0.042
cg13183780	26.09	1.86-367.02	0.016
cg13249591	21.33	1.82-249.82	0.015
cg13272644	0.14	0.04-0.5	0.003
cg13311440	6.57	1.07-40.33	0.042
cg13366738	5.6	1.62-19.39	0.007
cg13380502	14.61	2.8-76.25	0.001
cg13387826	17.47	1.01-300.76	0.049
cg13391849	49.6	1.69-1452.61	0.023
cg13393782	6.21	1.52-25.34	0.011
cg13393917	7.62	1.04-56.09	0.046
cg13426079	210.03	4.86-9080.18	0.005
cg13452658	370.24	1.23-111241.69	0.042
cg13460934	7.37	2.17-25.04	0.001
cg13466456	9.09	1.11-74.13	0.039
cg13495205	0.31	0.14-0.72	0.007
cg13507224	0.11	0.02-0.63	0.014
cg13591369	1828.91	11.72-285394.95	0.004
cg13645078	28.69	2.93-280.96	0.004
cg13682187	3.3	1.13-9.67	0.029
cg13682345	10.37	1.27-84.74	0.029
cg13684305	8.65	2.42-30.97	0.001
cg13697387	12.23	2.4-62.4	0.003
cg13840174	3.15	1.07-9.23	0.037
cg13845133	41.15	1.41-1196.88	0.031
cg13854423	7.42	1.41-38.92	0.018
cg13863668	37.28	4.88-284.62	0
cg13864546	11.8	1.39-99.9	0.024
cg13866134	38.83	1.74-868.33	0.021
cg13873655	31.07	4.58-210.86	0
cg13899017	0.18	0.05-0.61	0.006
cg13904520	0.23	0.05-0.96	0.044
cg13904806	0.2	0.05-0.7	0.012
cg13907655	14.08	1.59-124.46	0.017
cg13916989	20.02	1.18-339.69	0.038
cg13935437	4.16	1.11-15.57	0.035
cg13939859	4.42	1.03-18.97	0.046
cg13944871	42.61	4.93-368.41	0.001
cg13974761	8.44	1.02-70.07	0.048
cg13978689	4.56	1.42-14.68	0.011
cg14149172	7.83	1.17-52.27	0.034
cg14169886	5.13	1.21-21.85	0.027
cg14180511	181.29	6.38-5149.46	0.002
cg14202757	14.15	2.89-69.31	0.001
cg14207728	20.66	2.33-183.25	0.007
cg14220329	7.58	1.23-46.8	0.029
cg14254748	25920.6	32.79-20490296.44	0.003
cg14265075	6.11	1.14-32.83	0.035
cg14270725	11.41	2.47-52.79	0.002
cg14377951	225.81	5.94-8580.26	0.003
cg14476101	0.11	0.01-0.92	0.041
cg14528056	0.14	0.05-0.43	0
cg14565781	0.33	0.13-0.88	0.026
cg14610958	0.34	0.13-0.92	0.034
cg14615152	7.18	1.87-27.65	0.004
cg14661383	3.4	1.31-8.83	0.012
cg14696870	0.19	0.06-0.64	0.007
cg14712575	8.11	1.84-35.7	0.006
cg14721213	0.27	0.09-0.82	0.021
cg14778267	0.29	0.1-0.83	0.021
cg14778711	68.02	2.86-1619.1	0.009
cg14791530	0.19	0.06-0.64	0.007
cg14793596	19.9	4.14-95.6	0
cg14850026	1202.66	6.79-212870.08	0.007
cg14869028	48.03	5.04-457.76	0.001
cg14887752	23.44	2.73-201.44	0.004
cg14893161	4.79	1.03-22.24	0.046
cg14960282	15.25	4.05-57.47	0
cg14988790	0.2	0.05-0.8	0.022
cg15015996	228.78	1.99-26326.95	0.025
cg15059851	4.03	1.24-13.12	0.021
cg15065169	5.64	1.02-31.13	0.047
cg15073708	28.18	4.59-172.97	0
cg15081740	12.18	1.78-83.45	0.011
cg15093248	0.07	0.01-0.83	0.035
cg15098077	12.71	2.82-57.26	0.001
cg15120454	15.72	1.24-199.59	0.034
cg15125762	3.48	1.15-10.49	0.027
cg15131146	37	3.87-354.09	0.002
cg15166089	8.21	1.39-48.36	0.02
cg15211908	9.94	2.25-43.99	0.002
cg15211996	4.02	1.13-14.27	0.031
cg15289807	20.85	3-144.71	0.002
cg15386350	0.3	0.1-0.93	0.037
cg15386434	6.48	1.89-22.16	0.003
cg15391425	4.77	1.43-15.87	0.011
cg15505276	0.11	0.02-0.79	0.029
cg15513743	26.67	2.58-275.72	0.006
cg15544654	3.48	1.24-9.72	0.017
cg15553840	0.3	0.12-0.76	0.011
cg15565004	1051.82	1.33-829327.71	0.041
cg15575967	7.39	1.22-44.82	0.03
cg15590780	0.18	0.05-0.65	0.008
cg15594444	0.2	0.06-0.62	0.006
cg15597109	0.19	0.04-0.85	0.029
cg15603964	4042.25	10.9-1499689.1	0.006
cg15605124	0.08	0.01-0.6	0.014
cg15605235	131.84	5.53-3142.13	0.003
cg15720675	3.42	1.02-11.47	0.046
cg15743907	0.18	0.05-0.63	0.008
cg15824094	3.34	1.2-9.32	0.021
cg15931673	0.13	0.03-0.61	0.01
cg15949277	726.87	6.15-85885.59	0.007
cg15976388	0.19	0.05-0.72	0.014
cg15978880	9.36	1.12-77.81	0.039
cg16010717	0.21	0.06-0.75	0.016
cg16027403	0.33	0.11-0.99	0.048
cg16034517	0.13	0.03-0.64	0.012
cg16047567	19.92	2.33-170.2	0.006
cg16091981	13.45	2.67-67.79	0.002
cg16101739	27.57	5.92-128.34	0
cg16122796	18.77	1.91-184.02	0.012
cg16166968	118	2.58-5402.2	0.014
cg16353006	5.85	2.22-15.42	0
cg16358350	177.83	1.43-22171.41	0.035
cg16360668	0.09	0.01-0.55	0.009
cg16364506	0.21	0.05-0.84	0.027
cg16377367	0.14	0.03-0.7	0.016
cg16398581	0.13	0.02-0.9	0.038
cg16410115	16.64	1.67-165.51	0.016
cg16510654	3.92	1.18-12.97	0.025
cg16516400	4.96	1.23-20.02	0.024
cg16519173	2.72	1.17-6.35	0.02
cg16549308	4.03	1.19-13.64	0.025
cg16558208	6.62	1.2-36.5	0.03
cg16603784	2.71833e+07	2.42-305501231715251	0.039
cg16653138	14.13	1.08-185.46	0.044
cg16733643	0.18	0.05-0.72	0.015
cg16906229	186.18	4.29-8087.83	0.007
cg16990168	57.63	2.42-1369.99	0.012
cg16996144	39.66	4-393.46	0.002
cg16996242	606.21	1.54-238571.59	0.036
cg17025555	0.1	0.02-0.48	0.004
cg17036007	26.61	1.38-511.6	0.03
cg17079374	5.25	1.16-23.65	0.031
cg17081027	7.17	1.35-38.03	0.021
cg17104151	9.43	2.12-42.02	0.003
cg17127702	22.74	3.45-149.92	0.001
cg17133774	9.93	2.48-39.78	0.001
cg17137063	11.04	1.49-81.68	0.019
cg17137218	6.08	1.55-23.8	0.01
cg17150265	0.32	0.11-0.91	0.033
cg17153775	8.44	1.26-56.67	0.028
cg17183752	6.06	1.06-34.79	0.043
cg17218154	0.02	0-0.53	0.018
cg17220933	6.57	1.95-22.17	0.002
cg17279103	0.08	0.01-0.53	0.009
cg17284804	41.06	4.11-409.93	0.002
cg17385448	17.72	1.43-219.58	0.025
cg17427986	2501.04	3.83-1632615.31	0.018
cg17443473	36356.5	20.02-66033652.3	0.006
cg17479763	8.35	1.39-50.26	0.02
cg17493795	0.18	0.04-0.8	0.024
cg17502213	3.23	1.03-10.18	0.045
cg17513565	0.04	0.01-0.31	0.002
cg17519449	13.44	1.05-171.46	0.046
cg17520909	0.33	0.14-0.8	0.014
cg17670191	337.53	16.81-6777.63	0
cg17741689	0.27	0.07-0.96	0.044
cg17744604	40.38	3.27-499.42	0.004
cg17759475	6.96	1.39-34.86	0.018
cg17804100	22.5	1.07-473.02	0.045
cg17854471	6.85	1.47-31.96	0.014
cg17858328	5.58	1.93-16.1	0.001
cg17880320	0.04	0-0.88	0.041
cg17901584	0.04	0.01-0.29	0.002
cg17927730	4.25	1.01-17.86	0.048
cg17935811	52.39	2.27-1210.64	0.013
cg17940013	20.86	1.43-303.22	0.026
cg17941330	8.02	1.13-56.68	0.037
cg17953816	7.12	1.06-47.94	0.044
cg17983307	26.82	1.38-519.51	0.03
cg18023674	4.67	1.23-17.83	0.024
cg18106171	0.17	0.03-0.93	0.041
cg18151012	3.3	1.05-10.39	0.042
cg18202521	5.7	1.26-25.66	0.023
cg18236464	0.22	0.06-0.81	0.023
cg18266783	1692.48	2.74-1047091.83	0.023
cg18273350	0.02	0-0.56	0.023
cg18298815	10.57	1.39-80.14	0.023
cg18354594	0.19	0.04-0.96	0.044
cg18377446	42.4	1.21-1482.11	0.039
cg18394881	11.2	1.14-110.17	0.038
cg18438591	33.43	3.72-300.72	0.002
cg18524091	14.78	1.09-200.92	0.043
cg18535415	8.62	1.55-47.91	0.014
cg18568145	108.86	6.98-1696.92	0.001
cg18692273	14.45	2.15-96.97	0.006
cg18764544	71.04	2.51-2011.77	0.012
cg18795022	6.58	1.18-36.63	0.031
cg18806512	286.97	4.95-16643.56	0.006
cg18857467	4.09	1.44-11.63	0.008
cg18884942	5.16	1.31-20.26	0.019
cg18894878	4.33	1.07-17.54	0.04
cg18936052	0.07	0.01-0.47	0.006
cg18976046	79.44	1.68-3760.09	0.026
cg19136075	6.06	1.22-30.02	0.027
cg19159365	78.75	5.83-1064.01	0.001
cg19245011	5.87	1.81-19.03	0.003
cg19300923	0.11	0.02-0.52	0.005
cg19306380	3.36	1.37-8.21	0.008
cg19308227	6.41	1.59-25.8	0.009
cg19321979	19.1	2.04-179.19	0.01
cg19365614	0.05	0.01-0.36	0.003
cg19380001	4.7	1.22-18.11	0.024
cg19402335	0.18	0.06-0.6	0.005
cg19412669	4.15	1.09-15.83	0.037
cg19436320	6.67	1.64-27.14	0.008
cg19594218	75.82	4.15-1385.86	0.004
cg19623519	0.14	0.02-0.87	0.035
cg19797376	19.71	3.08-125.88	0.002
cg19803229	111.19	1.31-9421.81	0.038
cg19805694	6.52	1.15-36.9	0.034
cg19813884	52.63	1.33-2083.31	0.035
cg19863073	0.28	0.1-0.74	0.01
cg19939130	0.25	0.07-0.82	0.023
cg20060474	8.69	1.42-53.03	0.019
cg20168230	0.29	0.1-0.85	0.025
cg20253561	0.12	0.02-0.68	0.016
cg20268857	0.11	0.03-0.41	0.001
cg20284239	0.2	0.05-0.88	0.033
cg00018128	5.52	1.77-17.27	0.003
cg00028678	12.87	1.18-140.61	0.036
cg00057663	89.13	1.98-4021.14	0.021
cg00162001	15.34	2.77-84.87	0.002
cg00230517	0.03	0-0.23	0.001
cg00303811	8.96	1.08-74.68	0.043
cg00320539	0.21	0.07-0.64	0.006
cg00335252	44.26	1.57-1244.51	0.026
cg00401745	8.36	1.16-60.12	0.035
cg00450617	0.23	0.08-0.64	0.005
cg00450990	10.37	1.31-82.25	0.027
cg00469856	0.16	0.03-0.87	0.033
cg00514407	18.58	1.27-271.95	0.033
cg00543073	7.33	2.14-25.15	0.002
cg00611227	0.27	0.1-0.71	0.008
cg00636416	29.34	1.4-614.58	0.029
cg00745486	0.12	0.02-0.69	0.017
cg00760729	4.48	1.21-16.5	0.024
cg00775119	0.15	0.04-0.55	0.004
cg00793935	67.78	4.01-1145.59	0.003
cg00822840	17.34	1.98-152.09	0.01
cg00834223	0.04	0.01-0.26	0.001
cg00835279	28.22	1.62-490.66	0.022
cg00853940	25.52	3.04-214.05	0.003
cg00928397	23.83	4.64-122.36	0
cg01148741	7.26	1.23-42.84	0.029
cg01169610	0.05	0.01-0.4	0.005
cg01256139	64.05	2.21-1852.94	0.015
cg01271695	10.75	1.32-87.47	0.026
cg01277331	30.79	1.29-732.46	0.034
cg01395254	0.09	0.02-0.47	0.004
cg01410359	53.76	4.5-642.13	0.002
cg01420215	13.73	1.12-168.52	0.041
cg01420564	9.3	1.92-44.91	0.006
cg01494896	20.54	1.6-263.07	0.02
cg01561916	3.88	1.04-14.54	0.044
cg01708202	0.03	0.01-0.2	0
cg01749491	4.89	1.95-12.29	0.001
cg01926269	24.16	1.03-564.7	0.048
cg01963464	0.19	0.05-0.77	0.02
cg02005771	0.2	0.06-0.68	0.009
cg02078558	7.87	1.59-38.92	0.011
cg02187259	0.2	0.06-0.6	0.004
cg02288825	0.17	0.06-0.5	0.001
cg02513485	59.02	10.6-328.72	0
cg02514318	5.12	1.05-25.04	0.044
cg02514888	13.31	1.04-170.71	0.047
cg02550950	4.88	1.42-16.81	0.012
cg02569138	0.29	0.09-0.9	0.033
cg02602010	40.02	2.39-669.87	0.01
cg02652597	11.25	1.36-92.72	0.025
cg02694427	16.09	1.43-180.77	0.024
cg02743576	8	1.34-47.74	0.022
cg02766770	0.27	0.08-0.94	0.039
cg02870147	0.24	0.09-0.63	0.004
cg02932167	10.52	1.38-80	0.023
cg02966841	0.27	0.08-0.91	0.035
cg02989351	5131.31	3.2-8220898.08	0.023
cg03017850	0.06	0.01-0.26	0
cg03063658	5.36	1.01-28.38	0.049
cg03092551	0	0-0.04	0.002
cg03154774	0.22	0.08-0.61	0.004
cg03233656	41.53	6.53-264.18	0
cg03309722	17.61	1.18-261.73	0.037
cg03322328	0.11	0.03-0.44	0.002
cg03323067	4.74	1.33-16.9	0.016
cg03591285	3.9	1.1-13.86	0.035
cg03663674	0.08	0.03-0.26	0
cg03701623	5.98	1.73-20.62	0.005
cg03710889	5.41	1.61-18.23	0.006
cg03743720	101.05	3.46-2954.82	0.007
cg03747513	12.64	1.95-81.69	0.008
cg03762820	0.09	0.02-0.56	0.009
cg03805618	20.27	4.62-88.92	0
cg03818992	44.87	2.86-703.33	0.007
cg03889044	11.16	2.75-45.32	0.001
cg03915558	7.52	1.41-40.15	0.018
cg03964958	74.16	5.73-959.54	0.001
cg04053045	22.98	2.47-213.37	0.006
cg04108570	0.01	0-0.81	0.04
cg04112102	0.06	0.01-0.39	0.003
cg04247717	309.62	10.69-8965.05	0.001
cg04288999	4.54	1.5-13.72	0.007
cg04307977	7.57	1.28-44.61	0.025
cg04346861	0.12	0.03-0.44	0.002
cg04391048	503.15	2.9-87279.1	0.018
cg04398322	6.92	1.36-35.33	0.02
cg04407305	10.26	1.62-64.96	0.013
cg04440551	0.13	0.02-0.83	0.031
cg04453971	17.21	1.54-191.88	0.021
cg04485956	0.27	0.08-0.9	0.032
cg04528931	0.19	0.05-0.68	0.01
cg04694619	5.92	1.43-24.54	0.014
cg04749104	6845.19	1.96-23855872.6	0.034
cg04756223	0.16	0.03-0.81	0.027
cg05245650	10.96	1.01-118.69	0.049
cg05301057	0.01	0-0.54	0.022
cg05368724	0.2	0.05-0.88	0.033
cg05521175	0.33	0.11-0.98	0.047
cg05592147	5.8	1.28-26.16	0.022
cg05669641	0.18	0.05-0.72	0.015
cg05696684	31698.1	3.16-317524903.15	0.027
cg05740739	3.64	1.19-11.15	0.024
cg05877497	3.15	1.38-7.19	0.006
cg05930000	11.19	2.08-60.04	0.005
cg05934755	0.01	0-0.75	0.037
cg05977776	3.98	1.18-13.43	0.026
cg05986933	6.39	1.27-32.26	0.025
cg05997278	0.12	0.02-0.66	0.015
cg06060731	8.7	1.35-56.12	0.023
cg06262280	0.3	0.09-0.94	0.039
cg06320380	9.48	1.05-85.26	0.045
cg06342954	32.6	1.67-637.89	0.022
cg06363516	0.19	0.07-0.53	0.001
cg06382167	0.25	0.09-0.7	0.008
cg06430772	4.87	1.23-19.23	0.024
cg06435786	0.06	0.01-0.46	0.006
cg06476685	127.94	5.18-3162.58	0.003
cg06499647	4.84	1.54-15.19	0.007
cg06547715	24.78	2.37-259.28	0.007
cg06580419	0.05	0-0.97	0.047
cg06747888	7.76	1.61-37.49	0.011
cg06804210	95.19	2.61-3470.18	0.013
cg06861572	3473.17	2.08-5803839.42	0.031
cg06913600	22.38	1.06-473.09	0.046
cg06970461	42.21	5.85-304.32	0
cg07024996	0.29	0.1-0.8	0.017
cg07059875	0	0-0.12	0.021
cg07085815	0.16	0.05-0.49	0.001
cg07088935	0.26	0.07-0.95	0.041
cg07091529	0.11	0.04-0.32	0
cg07094440	9.2	1.16-73.18	0.036
cg07116163	19	2.21-163.61	0.007
cg07119001	28.43	1.35-598.13	0.031
cg07140194	27.92	1.31-596.49	0.033
cg07163173	7.34	1.97-27.3	0.003
cg07211496	0.24	0.08-0.69	0.008
cg07215298	0.22	0.07-0.74	0.014
cg07379888	0.06	0.01-0.28	0
cg07485554	69.19	6.31-758.76	0.001
cg07510423	4.9	1.58-15.14	0.006
cg07537917	0.12	0.02-0.88	0.037
cg07547695	0.2	0.05-0.89	0.035
cg07548213	31.02	3.43-280.42	0.002
cg07554474	11.89	2.97-47.68	0
cg07558704	0.31	0.12-0.82	0.018
cg07565551	11.74	2.57-53.52	0.001
cg07609206	0.03	0-0.29	0.003
cg07698102	16	1.35-189.93	0.028
cg07716832	5.58	1.34-23.14	0.018
cg07804276	62.23	14.05-275.68	0
cg07815799	63.24	1.77-2259.71	0.023
cg08017756	12.09	1.57-93.05	0.017
cg08042027	0.2	0.06-0.74	0.016
cg08107308	44.46	1.05-1882.89	0.047
cg08129583	16.7	1.06-264.14	0.046
cg08166758	2.21047e+06	35.3-138422209682.68	0.01
cg08210688	0.01	0-0.87	0.043
cg08211895	10.67	2.9-39.3	0
cg08363415	2734	1.49-4999987.66	0.039
cg08529333	11.98	1.48-96.87	0.02
cg08575688	10.16	1.4-73.6	0.022
cg08599266	772.6	9.14-65289.35	0.003
cg08834401	0.17	0.04-0.73	0.017
cg08871239	0.01	0-0.32	0.01
cg08879111	0.14	0.03-0.66	0.013
cg08976687	0.15	0.03-0.76	0.022
cg09015973	61.19	3.45-1085.79	0.005
cg09028445	7.18	1.18-43.69	0.032
cg09118932	0.33	0.12-0.87	0.025
cg09243445	62.77	8.61-457.74	0
cg09334699	0.12	0.03-0.42	0.001
cg09389557	3.68	1.08-12.59	0.038
cg09462763	0.27	0.09-0.84	0.023
cg09462924	3.29	1.15-9.38	0.026
cg09490371	568.21	4.72-68417.13	0.009
cg09538006	1.86682e+06	111.2-31340399091.11	0.004
cg09565597	6.5	1.04-40.65	0.045
cg09601514	7.49	1.7-33.09	0.008
cg09615101	6.51	1.65-25.72	0.008
cg09661951	3.13	1.04-9.36	0.041
cg09704217	11.41	1.91-68.05	0.008
cg09832243	0.19	0.05-0.72	0.014
cg09916783	9.55	1.18-77.21	0.034
cg09923593	8865.06	2.2-35772258.53	0.032
cg09972405	0.18	0.06-0.53	0.002
cg09974661	40.72	1.5-1107.55	0.028
cg10033502	0.14	0.03-0.73	0.02
cg10034890	0.27	0.09-0.79	0.017
cg10090418	4.76	1.01-22.39	0.048
cg10136354	4.5	1.57-12.9	0.005
cg10178270	0.32	0.13-0.8	0.014
cg10202994	52092.8	25.05-108336797.92	0.005
cg10224592	0.13	0.04-0.44	0.001
cg10287032	3.9	1.13-13.53	0.032
cg10334703	4.18	1.11-15.69	0.034
cg10495393	258.39	2.69-24777.73	0.017
cg10498097	0.09	0.02-0.49	0.006
cg10508783	0.15	0.03-0.71	0.017
cg10532188	0.04	0-0.9	0.042
cg10553983	0.16	0.03-0.97	0.047
cg10600647	7.16	1.21-42.5	0.03
cg10612997	11.66	2.21-61.61	0.004
cg10625666	0.09	0.01-0.53	0.008
cg10655046	110.73	3.66-3347.66	0.007
cg10658666	0.02	0-0.62	0.026
cg10723020	33.16	1.29-853	0.035
cg10761085	50.83	6.73-383.97	0
cg10774701	0.22	0.05-0.96	0.044
cg10775551	0	0-0.11	0.001
cg10895452	9.3	2.27-38.11	0.002
cg10973622	0.21	0.06-0.68	0.01
cg10989763	0.36	0.14-0.94	0.037
cg10994870	10.02	1.4-71.96	0.022
cg11009736	6.38	2.28-17.87	0
cg11074070	0.17	0.03-0.98	0.047
cg11108890	41.74	3.89-447.55	0.002
cg11359133	5.59	2.16-14.5	0
cg11433622	3.19	1.31-7.77	0.011
cg11469778	14.68	1.21-178.42	0.035
cg11534680	6.42	1.4-29.44	0.017
cg11656382	7.63	1.64-35.57	0.01
cg11666555	13.81	1.97-97.02	0.008
cg11713727	0.01	0-0.43	0.017
cg11728867	0.07	0.01-0.46	0.005
cg11732925	0.05	0-0.75	0.03
cg11751707	8.39	1.3-54.06	0.025
cg11754318	77.29	2.71-2204.46	0.011
cg11775828	0.1	0.01-0.76	0.026
cg11841522	8.97	1.56-51.51	0.014
cg11856810	0.11	0.02-0.56	0.008
cg11901695	0.23	0.08-0.7	0.009
cg11915812	0.08	0.01-0.46	0.005
cg11972305	4.68	1.03-21.21	0.045
cg12040750	6.43	1.24-33.46	0.027
cg12073779	116.32	2.13-6360.6	0.02
cg12093662	6.29	1.19-33.08	0.03
cg12167526	0.29	0.09-0.96	0.042
cg12209937	16.77	1.79-157.11	0.013
cg12266953	6.1	1.67-22.28	0.006
cg12268637	25.57	1.61-406.76	0.022
cg12517410	0.21	0.06-0.71	0.012
cg12529672	7.77	2.57-23.44	0
cg12910906	125.52	9.06-1739.31	0
cg12935818	0.02	0-0.69	0.029
cg12976883	5.5	1.03-29.18	0.045
cg13026994	0.23	0.06-0.86	0.029
cg13027851	2622.33	1.23-5584352.19	0.044
cg13043454	7.13	2.12-23.93	0.001
cg13066889	6.51	1.48-28.62	0.013
cg13176070	0.01	0-0.28	0.008
cg13265869	6.92	1.85-25.92	0.004
cg13277337	0	0-0.06	0
cg13289755	23931.6	12.93-44281002.48	0.009
cg13317079	358412	132.49-969545433.04	0.002
cg13343818	10.68	1.39-81.75	0.023
cg13394864	0.12	0.01-0.96	0.045
cg13558695	5.37	1.1-26.14	0.037
cg13618190	16.17	1.16-225.68	0.038
cg13773247	4.5	1.22-16.56	0.024
cg13781718	1253.75	5.11-307812.5	0.011
cg13831106	0.35	0.14-0.86	0.021
cg13968390	0.2	0.04-0.92	0.039
cg13999106	0.1	0.01-0.76	0.027
cg13999188	8.47	1.8-39.97	0.007
cg14037665	0.32	0.12-0.88	0.027
cg14118515	3.76	1.58-8.91	0.003
cg14150252	0	0-0.87	0.044
cg14187678	9.49	1.81-49.77	0.008
cg14328535	0.19	0.05-0.76	0.019
cg14385804	0.19	0.04-0.86	0.031
cg14424579	9.71363e+12	4.52-2.08691459974991e+25	0.039
cg14453145	8.97	2.2-36.64	0.002
cg14506141	0.28	0.09-0.86	0.027
cg14557510	18680.1	9.98-34962179.41	0.011
cg14577373	0.31	0.1-0.92	0.035
cg14601038	118.85	4.8-2944.67	0.004
cg14615195	0.09	0.03-0.28	0
cg14640509	0.25	0.08-0.8	0.02
cg14667406	0.17	0.03-0.93	0.041
cg14693391	3.72	1.06-13.09	0.041
cg14775207	4.64	1.31-16.43	0.018
cg14775296	6.75	2.02-22.52	0.002
cg14793137	322.46	2.14-48690.8	0.024
cg14794191	5.96	1.06-33.51	0.043
cg14811872	997.57	1.04-955372.43	0.049
cg14837955	0.16	0.03-0.81	0.027
cg14905577	7.8	1.16-52.57	0.035
cg15025248	0.07	0.01-0.47	0.006
cg15035324	3.33	1.16-9.62	0.026
cg15123692	3.48	1.07-11.33	0.038
cg15144153	612.67	2.02-186263.83	0.028
cg15235893	0.14	0.03-0.6	0.009
cg15367000	16.07	1.33-194.04	0.029
cg15600915	6.38	1.37-29.64	0.018
cg15611897	17.6	2.8-110.65	0.002
cg15746445	5.35	1.08-26.57	0.04
cg15821214	0.15	0.03-0.69	0.015
cg15862215	0	0-0	0.005
cg15928680	41.74	1.29-1349.85	0.035
cg15957797	6.12	1.33-28.2	0.02
cg15975865	14.78	1.68-129.7	0.015
cg16155655	602.42	1.96-184873.05	0.028
cg16178603	3.46	1.25-9.55	0.017
cg16233311	37.49	3.48-403.84	0.003
cg16236766	9.61	3.12-29.63	0
cg16297948	5.62	1.02-31.02	0.047
cg16354502	11.89	1.09-129.59	0.042
cg16410796	0.15	0.03-0.7	0.015
cg16426459	8.08	1.03-63.26	0.047
cg16430332	0.02	0-0.24	0.002
cg16469046	0.17	0.04-0.72	0.016
cg16576213	0.11	0.02-0.79	0.029
cg16584577	0	0-0.17	0.026
cg16616765	4.79	1.11-20.6	0.035
cg16635948	30.18	1.54-591.08	0.025
cg16649723	0.24	0.06-0.93	0.038
cg16661269	5.69	1.32-24.53	0.02
cg16719560	81.24	4.86-1357.94	0.002
cg16781647	4.91	1.85-13.03	0.001
cg16782339	362.89	4.84-27207.61	0.007
cg16865965	30.74	1.49-635.79	0.027
cg16877924	5.86	2.3-14.93	0
cg16907558	0.27	0.08-0.88	0.03
cg16909733	11.93	1.78-79.8	0.011
cg16924045	0.1	0.01-0.85	0.035
cg16975639	5.88	1.37-25.13	0.017
cg17032990	0.18	0.03-0.93	0.041
cg17057892	0.11	0.02-0.5	0.004
cg17081914	3.72	1.04-13.35	0.044
cg17105014	10.59	1.03-109.13	0.047
cg17107572	4.02	1.52-10.61	0.005
cg17165848	8.75	2.3-33.24	0.001
cg17204652	41.78	1.14-1524.66	0.042
cg17246140	4.89	1.01-23.65	0.048
cg17250262	39.96	5.98-267.05	0
cg17272224	57.35	9.86-333.69	0
cg17280514	8.67	1.67-45.03	0.01
cg17287107	0.14	0.03-0.65	0.013
cg17318863	20.87	2.51-173.36	0.005
cg17322655	8.94	2.6-30.74	0.001
cg17519749	0.21	0.07-0.64	0.006
cg17872886	14.7	1.13-191.02	0.04
cg17892159	15.44	2.08-114.72	0.007
cg17918270	0.35	0.15-0.79	0.012
cg17945976	4.2	1.56-11.33	0.005
cg18119407	7.26	1.51-34.93	0.013
cg18131810	6.2	1.12-34.45	0.037
cg18277754	0.17	0.04-0.81	0.026
cg18388084	56.05	2.65-1187.47	0.01
cg18580232	0.1	0.03-0.3	0
cg18585789	0.14	0.04-0.47	0.002
cg18617219	10.12	1.75-58.56	0.01
cg18664514	8.84	2.49-31.34	0.001
cg18719170	24.03	2.34-247.09	0.008
cg18990303	34.08	1.31-888.09	0.034
cg19007167	9.12	2.19-38	0.002
cg19020434	3.72	1.14-12.12	0.029
cg19040195	11.29	2.24-57.06	0.003
cg19077806	0.01	0-0.45	0.02
cg19113641	4.17	1.11-15.69	0.034
cg19241831	9.19	1.34-63.15	0.024
cg19350870	5.34	1.05-27.21	0.044
cg19368625	0.19	0.05-0.72	0.014
cg19490598	0.18	0.04-0.83	0.028
cg19508823	0.14	0.04-0.46	0.001
cg19513321	10.03	1.46-69	0.019
cg19541697	12.23	1.13-132.13	0.039
cg19568591	3.59	1.09-11.79	0.035
cg19648306	7.47	1.62-34.51	0.01
cg19740859	0.22	0.09-0.55	0.001
cg19826115	0.06	0.01-0.25	0
cg19917083	11.72	1.24-110.85	0.032
cg20102877	0.14	0.02-0.93	0.041
cg20147164	7.97	1.71-37.23	0.008
cg20199347	14.84	2.4-91.66	0.004
cg20254225	8.34	1.08-64.18	0.042
cg20287234	12.66	1.31-122.05	0.028
cg20289949	3.27	1.1-9.71	0.033
cg00033304	0.17	0.03-0.82	0.027
cg00085438	816.13	14.04-47456.61	0.001
cg00245192	10.96	1.32-91.26	0.027
cg00301159	10.68	1.17-97.72	0.036
cg00310145	5747.92	24.04-1374519.73	0.002
cg00364339	48.47	1.16-2031.87	0.042
cg00405112	6.46	1.32-31.61	0.021
cg00434119	4.97	1.37-18.02	0.015
cg00483459	0.15	0.03-0.83	0.029
cg00767948	17.92	1.43-225.35	0.025
cg00803692	4.04	1.17-13.98	0.028
cg00810908	4.86	1.08-21.77	0.039
cg00813746	6.52	1.78-23.94	0.005
cg00834899	7.42	1.41-39.05	0.018
cg00862290	3.83	1.29-11.36	0.016
cg00894757	4.6	1.31-16.13	0.017
cg00907288	0.32	0.14-0.74	0.008
cg00976619	0	0-0.22	0.006
cg00989904	0	0-0.04	0.001
cg01102073	5.06	1.55-16.58	0.007
cg01109065	575.28	19.28-17168.63	0
cg01113435	21	3.56-123.88	0.001
cg01138921	79.3	1.64-3823.24	0.027
cg01178538	182.1	1.1-30043.78	0.046
cg01311222	7.55	1.21-47	0.03
cg01313358	12.27	1.29-116.33	0.029
cg01336231	5.54	1.44-21.36	0.013
cg01409985	0.14	0.03-0.61	0.009
cg01511742	5.02	1.4-17.95	0.013
cg01519017	0.05	0.01-0.48	0.009
cg01522425	5319.79	3-9425926.71	0.025
cg01537713	8.26	1.3-52.44	0.025
cg01562813	0.17	0.03-0.86	0.032
cg01565777	482.13	11.12-20910.29	0.001
cg01614883	4.18	1.14-15.32	0.031
cg01837533	0.23	0.06-0.89	0.034
cg01855070	3.35	1.12-10	0.03
cg02057681	0.05	0.01-0.48	0.009
cg02072170	17.6	3.9-79.34	0
cg02099390	5.16	1.01-26.35	0.048
cg02121427	6.88	1.38-34.17	0.018
cg02174232	29607.5	3.17-276287333.93	0.027
cg02223905	54.57	1.41-2113.39	0.032
cg02276274	5.15	1.08-24.52	0.04
cg02316506	0.01	0-0.21	0.003
cg02332525	0.23	0.06-0.84	0.027
cg02387639	0.2	0.06-0.66	0.008
cg02417408	18.44	4.3-79.09	0
cg02472825	0.03	0-0.3	0.003
cg02488870	18.95	1.3-275.95	0.031
cg02515739	20.34	2-207.01	0.011
cg02527881	6.22	1.7-22.69	0.006
cg02611507	0.35	0.13-0.9	0.029
cg02615468	4.88	1.06-22.59	0.042
cg02723904	3.49	1.2-10.13	0.022
cg02726018	61.33	3.96-948.9	0.003
cg02728558	0.19	0.04-0.97	0.047
cg02815312	4.95	1.14-21.5	0.033
cg02863947	0.15	0.02-0.89	0.037
cg03018380	0.15	0.02-0.9	0.038
cg03019000	4.8	1.02-22.7	0.048
cg03038685	27.98	2.28-343.74	0.009
cg03060555	8.41	2.12-33.29	0.002
cg03107436	46.56	2.17-998.4	0.014
cg03322633	4.99	1.02-24.51	0.048
cg03371447	12.28	1.17-128.38	0.036
cg03460745	12.11	1.27-115.3	0.03
cg03477080	4.08	1-16.62	0.049
cg03490157	0.34	0.11-0.99	0.047
cg03520471	3.54	1.24-10.08	0.018
cg03530364	0.16	0.03-0.94	0.042
cg03591499	16.06	3.77-68.34	0
cg03625136	19.58	1.3-294.41	0.031
cg03668982	0.23	0.06-0.81	0.022
cg03679456	14.14	2.46-81.31	0.003
cg03755535	10.78	1.26-92.21	0.03
cg03772909	3083.89	4.29-2216197.23	0.017
cg03840504	9.51	1.44-62.93	0.019
cg03863514	0.03	0-0.33	0.005
cg03918530	6.23	1.42-27.37	0.015
cg03928384	35.61	1.84-687.29	0.018
cg04107939	0.1	0.01-0.65	0.016
cg04111761	6.72	1.29-34.88	0.023
cg04120413	0.18	0.05-0.59	0.005
cg04155862	8.71	1.13-66.96	0.037
cg04226276	580.38	34.96-9635.14	0
cg04347582	4.92	1.26-19.14	0.022
cg04364311	0.04	0-0.65	0.023
cg04379703	29.56	2.73-320.56	0.005
cg04389838	26.69	3.15-226.21	0.003
cg04421553	5.5	1.88-16.05	0.002
cg04557018	5.42	1.87-15.73	0.002
cg04562217	0.26	0.09-0.74	0.012
cg04660410	5.15	1.8-14.75	0.002
cg04682135	29.19	1.63-522.84	0.022
cg04695796	8582.04	4.44-16599444.47	0.019
cg04730047	0.13	0.02-0.9	0.039
cg04731810	0.29	0.09-0.95	0.04
cg04779796	10.27	2.43-43.39	0.002
cg05060704	15.54	2.93-82.32	0.001
cg05085336	5.15	1.11-23.89	0.036
cg05116002	0.31	0.1-0.94	0.039
cg05261893	3.47	1.15-10.54	0.028
cg05286280	5.72	1.24-26.33	0.025
cg05323324	43.2	2.64-707.55	0.008
cg05430989	16.4	1.25-214.71	0.033
cg05446471	0.12	0.04-0.41	0.001
cg05489252	5.56	1.12-27.58	0.036
cg05506480	43.8	10.07-190.58	0
cg05548488	0.11	0.01-0.8	0.03
cg05594873	3	1.17-7.7	0.022
cg05773207	4.01	1.1-14.59	0.035
cg06070445	0.08	0.02-0.45	0.004
cg06073141	0.18	0.06-0.52	0.002
cg06115614	7.24	1.61-32.5	0.01
cg06117855	10.25	2.96-35.49	0
cg06131879	11.61	1.3-103.81	0.028
cg06156376	0.03	0-0.83	0.038
cg06170203	25.55	1.24-526.84	0.036
cg06196689	5.02	1.32-19.2	0.018
cg06204062	0.07	0.01-0.78	0.031
cg06292482	0.16	0.04-0.63	0.009
cg06387842	9.74	2.61-36.29	0.001
cg06508738	171.03	1.13-25994.4	0.045
cg06510617	4.5	1.11-18.24	0.035
cg06728055	7.36	1.6-33.75	0.01
cg06796779	3.82	1.24-11.73	0.019
cg07008600	5.83	1.27-26.78	0.023
cg07054641	123.02	4.84-3126.25	0.004
cg07129669	33.84	5.44-210.38	0
cg07156336	8.4	1.46-48.28	0.017
cg07195926	4.51	1.45-14.04	0.009
cg07251099	7.51	2.04-27.61	0.002
cg07263393	3.5	1.18-10.4	0.024
cg07341007	19.22	2.75-134.48	0.003
cg07357683	122.77	2.62-5745.96	0.014
cg07390647	4.4	1.03-18.7	0.045
cg07553761	19.62	2.61-147.76	0.004
cg07687398	0.08	0.01-0.46	0.005
cg07780818	11.23	1.3-97.02	0.028
cg07842403	0.25	0.07-0.99	0.048
cg07852825	21.03	1.55-284.85	0.022
cg07856707	6.84	1.38-33.87	0.019
cg07864883	17.81	1.05-300.95	0.046
cg08073312	4.34	1.34-14.02	0.014
cg08119325	11.05	1.31-93.52	0.027
cg08120226	10.22	2.1-49.74	0.004
cg08144943	126.54	11.37-1408.74	0
cg08498836	8.99	2.75-29.44	0
cg08521684	7.25	2.22-23.63	0.001
cg08523978	1214.02	2.25-655256.38	0.027
cg08536228	0.33	0.12-0.93	0.035
cg08548888	41.91	8.28-212.09	0
cg08687163	6.17	1.36-28.07	0.019
cg08755743	4.76	1.07-21.21	0.041
cg08804892	3.09	1.04-9.17	0.043
cg08832414	9.38	1.68-52.44	0.011
cg08839186	7.22	1.66-31.38	0.008
cg08876403	0.23	0.05-0.99	0.049
cg09086987	19.67	1.36-284.4	0.029
cg09373148	155.06	7.14-3365.69	0.001
cg09375033	0.14	0.05-0.4	0
cg09381155	7.03	1.37-36.01	0.019
cg09725157	10.7	1.59-71.97	0.015
cg09837559	16.26	2.83-93.34	0.002
cg09852607	6.75	1.56-29.24	0.011
cg10013716	9.37	1.7-51.61	0.01
cg10061138	26.82	2.21-326.22	0.01
cg10109500	5.61	1.1-28.68	0.039
cg10127490	20.22	2.12-193.04	0.009
cg10128511	5.36	1.21-23.78	0.027
cg10324158	7.56	2.13-26.78	0.002
cg10369653	7.64	1.61-36.37	0.011
cg10498502	0.08	0.02-0.33	0.001
cg10585661	43.76	2.6-735.6	0.009
cg10689438	0	0-0.01	0.004
cg10784866	5.69	1.28-25.33	0.022
cg10903116	55260.7	11.09-275280389.2	0.012
cg10903281	4.74	1.25-17.94	0.022
cg10964627	4.39	1.01-19.05	0.048
cg11086428	3027.64	6.9-1327566.96	0.01
cg11095658	13.53	1.76-103.88	0.012
cg11100324	114.87	3.24-4066.8	0.009
cg11118584	5.08	1.13-22.95	0.035
cg11159295	218.73	20.43-2341.95	0
cg11236795	12.35	1.26-120.83	0.031
cg11338745	12.6	1.47-108.35	0.021
cg11410859	6.22	1.11-34.76	0.037
cg11566561	0.02	0-0.49	0.015
cg11571943	6.56	1.61-26.72	0.009
cg11635053	0.17	0.04-0.75	0.019
cg11870261	15.83	3.09-81.26	0.001
cg11885357	34.99	1.48-824.72	0.027
cg11921736	16.78	1.6-175.43	0.019
cg11980129	0.25	0.09-0.67	0.006
cg11984608	0.25	0.08-0.8	0.02
cg12019893	14.63	2.11-101.55	0.007
cg12113356	12.28	1.61-93.75	0.016
cg12190048	0	0-0.13	0.009
cg12295918	5.71	1.56-20.98	0.009
cg12386061	7.09	1.88-26.65	0.004
cg12411312	15364.2	5.7-41397258.95	0.017
cg12415479	0.39	0.15-0.98	0.045
cg12443195	9.83	2.29-42.22	0.002
cg12461092	5.43	1.55-19	0.008
cg12479674	3.54	1.09-11.44	0.035
cg12604031	14.49	2.55-82.14	0.003
cg12660439	63.44	1.89-2128.73	0.021
cg12702981	18.92	1.93-185.38	0.012
cg12741994	4.72	1.26-17.62	0.021
cg12835313	9.37	1.36-64.71	0.023
cg12874035	6.42	1.29-31.9	0.023
cg12982543	0.25	0.07-0.91	0.035
cg13016775	4.99	1.11-22.45	0.036
cg13050115	12.49	1.62-96.38	0.015
cg13070763	5.02	1.12-22.41	0.035
cg13250001	0.06	0-0.85	0.038
cg13435326	0.15	0.04-0.6	0.007
cg13487156	9.25	1.22-70.16	0.031
cg13787933	682038	28.05-16584017529.48	0.009
cg13878010	2.95	1.02-8.55	0.046
cg13878677	0.18	0.06-0.56	0.003
cg13889007	7.14	1.35-37.66	0.02
cg13912358	19.58	2.69-142.51	0.003
cg13964105	8.65	1.91-39.14	0.005
cg14183384	0.13	0.02-0.68	0.016
cg14294758	0.29	0.1-0.87	0.027
cg14508777	4.92	1.06-22.91	0.042
cg14547335	5.49	1.04-28.99	0.045
cg14567877	0.23	0.06-0.97	0.045
cg14775286	0.19	0.04-0.85	0.03
cg14880079	6.75	1.01-45.3	0.049
cg14974147	6.4	1.1-37.29	0.039
cg15043384	0.13	0.02-0.83	0.031
cg15044041	107.42	3.99-2892.47	0.005
cg15105326	81.41	5.33-1243.31	0.002
cg15106744	5.82845e+09	697.82-48681460836652440	0.006
cg15140562	796.84	4.02-157767.33	0.013
cg15287092	27.76	4.4-175.15	0
cg15325658	0.23	0.06-0.93	0.039
cg15335139	7.97	1.13-56.29	0.037
cg15429180	4.14	1-17.06	0.049
cg15454698	8.45	1.6-44.52	0.012
cg15573830	6.94	1.86-25.89	0.004
cg15618978	17.44	1.67-182.15	0.017
cg15680902	23086.4	126.54-4212041.53	0
cg15856626	4.94	1.31-18.58	0.018
cg15987088	4.51	1.01-20.18	0.049
cg15993383	4.31	1.25-14.78	0.02
cg16177445	5.34	1.06-26.83	0.042
cg16224163	0.19	0.04-0.83	0.028
cg16362603	6.82	1.78-26.16	0.005
cg16704739	3.71	1.22-11.31	0.021
cg16768018	80.11	4.84-1325.52	0.002
cg16778009	5.29	1.28-21.81	0.021
cg16797972	0.2	0.05-0.86	0.03
cg16857113	3.52	1-12.37	0.049
cg16915733	10.24	2.62-40.06	0.001
cg16953612	7.01	1.08-45.27	0.041
cg17078427	10.8	2.13-54.76	0.004
cg17235415	0.11	0.01-0.84	0.033
cg17255703	0.25	0.07-0.88	0.031
cg17300391	0.04	0-0.33	0.003
cg17307474	0.08	0.01-0.52	0.008
cg17445812	7.52	1.13-50.23	0.037
cg17875356	15.62	1.06-229.15	0.045
cg17892178	0.27	0.1-0.73	0.01
cg17910586	21.74	4.15-113.96	0
cg17942436	8.58	1.46-50.58	0.018
cg18080370	0.15	0.03-0.64	0.01
cg18179931	7.92	2.38-26.38	0.001
cg18267381	0.22	0.07-0.65	0.006
cg18313416	0.16	0.04-0.69	0.014
cg18496212	163.63	3.63-7379.73	0.009
cg18513344	20.48	2.67-156.96	0.004
cg18560366	9.01	1.75-46.33	0.009
cg18670236	16.59	3.05-90.34	0.001
cg18780769	8.38	1.94-36.29	0.004
cg18863595	0.34	0.15-0.79	0.012
cg19124036	0.06	0.01-0.32	0.001
cg19141258	60.95	5.1-728.69	0.001
cg19142341	81.52	3.12-2132.44	0.008
cg19238325	5.54	1.36-22.63	0.017
cg19279973	14.15	1.36-147.01	0.027
cg19421218	4.19	1.05-16.65	0.042
cg19440734	0.14	0.03-0.61	0.008
cg19605623	474.29	3.63-61945.21	0.013
cg19795338	5.57	1.44-21.57	0.013
cg19812613	0.28	0.09-0.86	0.026
cg19939065	0.2	0.06-0.66	0.008
cg20000088	6.02	1.23-29.35	0.026
cg20096204	20.11	2.31-174.87	0.007
cg20115117	6.66	1.3-34.15	0.023
cg20230305	190.97	2.16-16916.63	0.022
cg00112493	4.96	1.45-17.04	0.011
cg00130393	28.61	1.72-475.1	0.019
cg00162344	50.89	5.89-439.63	0
cg00231918	132.19	2.72-6416.25	0.014
cg00247629	6.49	1.02-41.29	0.047
cg00258633	8.61	1.11-66.94	0.04
cg00262159	4.51	1.16-17.52	0.03
cg00392156	73.6	5.22-1038.07	0.001
cg00452958	0.14	0.03-0.65	0.012
cg00484466	9.24	1.05-81.55	0.045
cg00531748	15.47	2.71-88.29	0.002
cg00562118	6.31	1.39-28.61	0.017
cg00732432	10.63	1.85-61.1	0.008
cg00746515	25690.8	1.93-342437478.62	0.036
cg00760935	14.8	1.65-133	0.016
cg01008894	4069.06	34.53-479463.44	0.001
cg01105427	9.91	2-49.06	0.005
cg01123739	0.14	0.03-0.57	0.006
cg01416712	3.77	1.12-12.71	0.032
cg01472375	5.57	1.77-17.55	0.003
cg01503065	7.46	1.1-50.8	0.04
cg01616926	3.73	1.17-11.82	0.026
cg01642901	0.23	0.06-0.84	0.026
cg01914107	2.76503e+08	82.91-922172754343919	0.011
cg01919885	54.99	1.42-2122.33	0.032
cg01930676	5.8	1.23-27.42	0.027
cg01945624	51.09	1.1-2369.45	0.045
cg01983105	0.26	0.07-0.99	0.048
cg02193956	48.35	1.5-1561.39	0.029
cg02215641	0.09	0.03-0.31	0
cg02239163	13.3	2.52-70.21	0.002
cg02334660	0.08	0.01-0.75	0.027
cg02355420	0.07	0.01-0.83	0.035
cg02394698	9.06	1.74-47.15	0.009
cg02463418	0.4	0.16-0.98	0.044
cg02545106	36.96	1.99-686.63	0.015
cg02610222	0.18	0.04-0.79	0.023
cg02620694	0.15	0.02-0.97	0.046
cg02633148	0.16	0.03-0.82	0.028
cg02757172	0.14	0.02-0.94	0.043
cg02832697	25.09	2.54-247.73	0.006
cg03017946	0.23	0.06-0.85	0.027
cg03180134	3.64	1-13.21	0.049
cg03335246	16.29	4.62-57.36	0
cg03358154	10.54	1.67-66.44	0.012
cg03460109	9.11	1.32-62.7	0.025
cg03729818	4.79	1.14-20.08	0.032
cg03843978	9.73	1.86-50.78	0.007
cg04048250	3.76	1.29-10.98	0.015
cg04100843	9.19	3.12-27.09	0
cg04226952	0.16	0.04-0.73	0.017
cg04256466	21.71	2.41-195.2	0.006
cg04353483	13.46	2.81-64.43	0.001
cg04442017	11.9	1.79-79.27	0.01
cg04492193	5.77	1.15-28.95	0.033
cg04961466	0.22	0.08-0.66	0.007
cg04961553	298.99	11.42-7828.38	0.001
cg05323533	20.33	2.7-153.21	0.003
cg05620676	10.81	1.2-97.59	0.034
cg05625362	0.15	0.03-0.84	0.03
cg05691054	0.24	0.06-0.95	0.042
cg05719818	3.73	1.21-11.42	0.021
cg05994794	7.45	2.3-24.13	0.001
cg06283478	6.36	1.39-29.11	0.017
cg06375949	4.87	1.58-15.03	0.006
cg06483432	5.44	1.08-27.33	0.04
cg06495586	5.32	1.34-21.09	0.017
cg06570432	6.32	1.62-24.6	0.008
cg07134632	0.16	0.04-0.67	0.012
cg07244783	8.3	1.34-51.47	0.023
cg07471018	0.36	0.14-0.93	0.035
cg07534099	92831.4	3.38-2552144362.49	0.028
cg07550331	6.24	1.01-38.64	0.049
cg07695835	0.21	0.08-0.59	0.003
cg07719077	38570.5	5.36-277667467.34	0.02
cg07813249	0.33	0.12-0.89	0.028
cg07857469	0.19	0.05-0.75	0.018
cg07942479	36.07	9.52-136.58	0
cg08018825	7.14	1.03-49.61	0.047
cg08222618	12.45	2.08-74.64	0.006
cg08273672	11.05	1.75-69.69	0.011
cg08346159	0.25	0.09-0.64	0.004
cg08554860	14	1.2-163.04	0.035
cg08813325	9.61	1.93-47.86	0.006
cg08855504	4.62	1.36-15.76	0.014
cg08936645	0.33	0.12-0.9	0.03
cg08942875	53.41	3.01-947.53	0.007
cg08988420	3.33	1.06-10.5	0.04
cg09009536	0.31	0.1-0.96	0.042
cg09010372	0.06	0.01-0.29	0.001
cg09123615	0.17	0.03-0.87	0.033
cg09555617	0.18	0.04-0.94	0.042
cg09636525	58.68	1.11-3089.26	0.044
cg09679234	0.16	0.04-0.55	0.004
cg09841488	0.37	0.14-0.96	0.042
cg10122877	3.69	1.16-11.73	0.027
cg10150813	15.76	1.87-132.82	0.011
cg10334354	0.27	0.08-0.85	0.026
cg10465672	130.82	1.42-12017.94	0.035
cg10574494	8.98	3.02-26.68	0
cg10647739	10.41	2.19-49.57	0.003
cg10756127	0.21	0.05-0.99	0.048
cg11046315	5.07	1.58-16.25	0.006
cg11104736	7.21	1.54-33.64	0.012
cg11106865	16.35	1.04-257.47	0.047
cg11168687	0.14	0.04-0.47	0.001
cg11356950	5598.97	2.55-12311056.6	0.028
cg11375652	0.07	0.01-0.42	0.004
cg11512289	10.87	1.01-116.56	0.049
cg11777515	4.38	1.58-12.16	0.005
cg11784623	0.17	0.03-0.83	0.029
cg11815708	0.11	0.02-0.79	0.028
cg11836119	5.64	1.34-23.66	0.018
cg12076463	0.31	0.1-0.99	0.047
cg12205729	0.21	0.05-0.93	0.04
cg12294121	0.35	0.14-0.88	0.026
cg12453504	7.58	1.97-29.21	0.003
cg12547166	8.25	1.46-46.44	0.017
cg12716837	4.39	1.34-14.33	0.014
cg12792086	6.23	2.06-18.81	0.001
cg12836011	0.24	0.08-0.72	0.011
cg12858909	0.12	0.02-0.61	0.01
cg12952136	102.03	1.42-7351.09	0.034
cg13348530	3.41	1.02-11.39	0.046
cg13371456	9.41	1.21-72.97	0.032
cg13439315	5.14	1.37-19.34	0.015
cg13535626	18.41	4.71-71.98	0
cg13646020	5.23	1.71-15.99	0.004
cg13657785	4678.38	6.25-3503755.01	0.012
cg13735645	3.99	1.44-11.09	0.008
cg13813366	4.8	1.73-13.3	0.003
cg13847226	26.74	3.12-228.91	0.003
cg13974313	0.16	0.04-0.59	0.006
cg14080925	15.14	1.95-117.45	0.009
cg14186187	20.86	3.86-112.62	0
cg14192029	8.77	1.02-75.36	0.048
cg14209344	681.34	1.25-370809.86	0.042
cg14339343	7.65	1.38-42.36	0.02
cg14383572	4.51	1.6-12.72	0.004
cg14755019	11.09	1.66-74.05	0.013
cg14778074	0.17	0.04-0.77	0.022
cg15091868	27.47	1.32-571.11	0.032
cg15232654	0.19	0.04-0.8	0.024
cg16018921	27.96	2.41-324.8	0.008
cg16106431	8.67	1.18-63.52	0.033
cg16117799	0.3	0.1-0.93	0.037
cg16218705	5.01	1.32-19.05	0.018
cg16253663	6.51	1.22-34.84	0.029
cg16395123	14.93	1.14-196.36	0.04
cg16417416	223.33	1.34-37177.23	0.038
cg16571794	15.63	1.34-182.07	0.028
cg16735290	19.45	1.59-237.4	0.02
cg16826064	0.21	0.05-0.78	0.019
cg17031543	7.1	2.47-20.37	0
cg17201760	10.21	1.83-57	0.008
cg17245405	50.86	3.9-663.16	0.003
cg17394306	4.1	1.11-15.1	0.034
cg17492965	5.8	1.38-24.3	0.016
cg17543218	0.11	0.03-0.47	0.003
cg17564203	8.57	2.5-29.38	0.001
cg17566936	75.02	1.66-3399.74	0.026
cg17643796	10.47	2.32-47.27	0.002
cg17853089	0.24	0.06-0.94	0.041
cg17972100	4.22	1.62-11.02	0.003
cg18005867	17.97	3.95-81.7	0
cg18016365	0.29	0.11-0.78	0.015
cg18688704	0.1	0.02-0.55	0.008
cg18702278	8.05	2.19-29.61	0.002
cg19005640	0.2	0.05-0.85	0.029
cg19009280	12.69	2.84-56.61	0.001
cg19443556	0.04	0-0.71	0.029
cg19596468	3.15	1.13-8.76	0.028
cg19635501	6.31	1.19-33.37	0.03
cg19780352	30.29	2.63-349.29	0.006
cg20092102	0.05	0.01-0.33	0.002
cg00068408	0.18	0.03-0.94	0.043
cg00083993	0.12	0.03-0.45	0.002
cg00220335	0.13	0.03-0.64	0.012
cg00281273	0.36	0.16-0.83	0.017
cg00312553	0.24	0.06-0.99	0.049
cg00637687	0.27	0.09-0.8	0.019
cg00661485	10.27	1.89-55.67	0.007
cg00665650	23.84	2.23-254.88	0.009
cg00943083	0	0-0.09	0.001
cg00959249	0.29	0.08-0.96	0.044
cg00986119	454.36	13.04-15826.67	0.001
cg01040654	17.23	2.3-128.76	0.006
cg01057132	3.71	1.07-12.8	0.038
cg01058368	0.25	0.08-0.74	0.012
cg01100912	0.02	0-0.88	0.043
cg01138867	0.33	0.12-0.92	0.034
cg01192077	0.09	0.02-0.44	0.003
cg01240931	0.11	0.02-0.74	0.023
cg01267797	7.58	1.79-32.18	0.006
cg01316792	29.55	3.1-281.46	0.003
cg01329434	33.43	1.32-848.12	0.033
cg01466741	46.91	2.12-1039.56	0.015
cg01474424	0.17	0.04-0.75	0.019
cg01664151	4.73	1.2-18.56	0.026
cg01804664	18.36	2.86-117.81	0.002
cg01860805	0.18	0.03-0.92	0.039
cg01866434	3.73	1.04-13.41	0.044
cg01879083	0.17	0.03-0.99	0.049
cg01883408	191.86	7.08-5201.21	0.002
cg01899089	8.03	1.26-50.98	0.027
cg02021919	0.21	0.06-0.81	0.023
cg02064402	17.49	1.99-153.29	0.01
cg02155891	9.79	1.6-59.82	0.013
cg02273827	0.06	0.01-0.72	0.026
cg02357714	345.14	6.85-17382.36	0.003
cg02417427	11.38	2.28-56.85	0.003
cg02469186	0.14	0.03-0.61	0.009
cg02584432	41.04	1.03-1632.08	0.048
cg02604503	5.05	1.25-20.39	0.023
cg02676052	8.78	1.36-56.76	0.022
cg02688422	0.15	0.02-0.9	0.038
cg02703002	0.23	0.06-0.82	0.024
cg02704181	0.33	0.11-0.94	0.037
cg02730804	60.89	1.07-3458.86	0.046
cg02732152	4.26	1.24-14.61	0.021
cg02738262	32.36	1.65-634.03	0.022
cg02743342	5.85	1.37-24.98	0.017
cg02748539	0.13	0.02-0.72	0.019
cg02948884	24.97	1.78-350.6	0.017
cg03205103	4.58	1.32-15.81	0.016
cg03234980	215.71	2.65-17580.66	0.017
cg03323696	0.34	0.13-0.92	0.033
cg03340754	5.15	1.01-26.34	0.049
cg03503295	6.18	1.68-22.69	0.006
cg03513163	0.1	0.02-0.48	0.004
cg03565923	6.08	1.22-30.43	0.028
cg03605420	37.48	4.26-330.02	0.001
cg03665078	49.05	1.45-1661.02	0.03
cg03715413	11.41	1.71-76.17	0.012
cg03785828	27.88	1.68-461.97	0.02
cg03870044	860.47	4.25-174336.24	0.013
cg03975135	0.08	0.01-0.54	0.01
cg04062715	49.34	3.66-664.27	0.003
cg04167833	47.1	6.44-344.69	0
cg04184432	6.57	1.14-38.03	0.036
cg04225775	5.71	1.11-29.25	0.037
cg04285869	7.98	1.91-33.25	0.004
cg04435420	0.13	0.02-0.75	0.022
cg04470557	13.73	3.37-55.86	0
cg04480386	0.39	0.15-0.99	0.048
cg04512917	0.26	0.07-0.95	0.042
cg04625905	5.77	1.12-29.68	0.036
cg04706600	26.34	1.61-430.01	0.022
cg04709321	19.13	1.48-247.58	0.024
cg04821009	3.42	1.01-11.58	0.048
cg04822621	5.41	1.66-17.6	0.005
cg04843690	0.15	0.03-0.8	0.026
cg04984709	12.26	2.34-64.23	0.003
cg05148404	277.04	1.4-54682.53	0.037
cg05149258	7.75	2.12-28.27	0.002
cg05211790	0.27	0.07-0.99	0.048
cg05232496	6.22	1.66-23.25	0.007
cg05499189	0.21	0.09-0.52	0.001
cg05512756	6.9	1.49-31.91	0.013
cg05582440	37.06	1.42-969.32	0.03
cg05600864	105.15	1.42-7789.07	0.034
cg05683049	0.09	0.02-0.4	0.001
cg05686497	3.97	1.01-15.63	0.049
cg05787556	3.69	1.04-13.11	0.044
cg05859929	9.34	1.93-45.22	0.005
cg05898102	6.2	1.55-24.79	0.01
cg05936516	6.95	1.65-29.22	0.008
cg05939993	6.16	1.01-37.71	0.049
cg05996250	0.04	0-0.49	0.011
cg06000825	4.63	1.02-21.01	0.047
cg06048354	12.31	1.79-84.45	0.011
cg06111286	6.5	1.87-22.63	0.003
cg06118312	6.04	1.55-23.54	0.01
cg06183338	33.86	2.25-510.46	0.011
cg06189653	49.16	5.31-455.15	0.001
cg06339657	6.89	1.31-36.16	0.023
cg06470804	9.72	1.25-75.23	0.029
cg06485308	6.32	1.64-24.27	0.007
cg06635849	4.54	1.2-17.1	0.025
cg06655952	12	3.43-41.97	0
cg06827143	0	0-0.18	0.004
cg06866655	7.17	2.07-24.78	0.002
cg06965744	8.17	1.17-56.98	0.034
cg07015221	9.82	1.45-66.74	0.019
cg07025583	5.07	1.23-20.97	0.025
cg07039560	44.51	1.59-1248.19	0.026
cg07102705	0.19	0.04-0.94	0.042
cg07137034	8.52	1.14-63.39	0.036
cg07200957	12.06	2.49-58.32	0.002
cg07206630	17.95	2.03-158.73	0.009
cg07265015	7473.75	6.53-8552187.24	0.013
cg07267294	5.1	1.29-20.18	0.02
cg07320595	0.25	0.07-0.95	0.042
cg07355763	0.23	0.06-0.85	0.028
cg07383092	8.02	1.73-37.13	0.008
cg07392358	0.23	0.07-0.73	0.012
cg07429284	0.05	0.01-0.39	0.004
cg07633435	4.31	1.48-12.55	0.007
cg07684019	9.75	1.65-57.66	0.012
cg07733851	3.56	1.15-10.98	0.027
cg07758528	119.52	6.82-2094.76	0.001
cg07768103	0.19	0.04-0.82	0.027
cg07796823	0.02	0-0.17	0
cg08322194	72.34	5.91-885.27	0.001
cg08500323	4.87	1.14-20.81	0.033
cg08516516	5.05	1.1-23.16	0.037
cg08549011	11.26	1.65-76.59	0.013
cg08566437	0.29	0.09-0.94	0.04
cg08631650	8.66	1.31-57.22	0.025
cg08670465	8.71	2.65-28.56	0
cg08763673	9.79	1.4-68.49	0.022
cg08845721	4.17	1.27-13.72	0.019
cg08902683	223.59	6.24-8007.07	0.003
cg08957484	51.32	4.63-568.49	0.001
cg09028166	0.17	0.05-0.6	0.006
cg09166973	0.23	0.09-0.56	0.001
cg09220361	0.31	0.1-0.97	0.044
cg09451413	15.76	2.15-115.6	0.007
cg09533145	8	1.67-38.39	0.009
cg09550809	27.75	1.28-602.74	0.034
cg09642428	6.77	1.05-43.48	0.044
cg09647867	11.52	1.48-89.42	0.019
cg09782097	3.68	1.07-12.69	0.039
cg09786257	0.15	0.04-0.59	0.007
cg10187927	9.01	1.62-50.3	0.012
cg10205430	24.93	4.15-149.66	0
cg10345936	6.57	1.35-31.98	0.02
cg10425245	6.05	2.16-16.91	0.001
cg10430011	4.86	1.32-17.94	0.018
cg10431265	16.03	2.3-111.7	0.005
cg10436473	0.28	0.08-0.94	0.039
cg10472919	0.29	0.1-0.84	0.023
cg10497023	15.95	1.44-177.21	0.024
cg10514093	923.63	5.16-165194.11	0.01
cg10531355	6.81	1.99-23.35	0.002
cg10597997	0.12	0.02-0.72	0.02
cg10648542	8.08	1.48-44	0.016
cg10648763	16.79	1.89-148.95	0.011
cg10690829	13.28	2.36-74.79	0.003
cg10788939	10.28	1.67-63.25	0.012
cg11067714	19.93	1.27-312.64	0.033
cg11155432	3.59	1.03-12.49	0.045
cg11252048	0.07	0.01-0.64	0.018
cg11286063	10.68	1.18-96.87	0.035
cg11308046	0.01	0-0.75	0.036
cg11507532	12.76	1.4-116.02	0.024
cg11572844	9.12	2.11-39.47	0.003
cg11580351	4.05	1.07-15.3	0.039
cg11590420	4.9	1.39-17.23	0.013
cg11894422	13.27	2.05-85.94	0.007
cg11896246	0.17	0.03-0.93	0.041
cg12183978	5.07	1.15-22.32	0.032
cg12334871	0.13	0.04-0.48	0.002
cg12339920	11.82	1.66-84.38	0.014
cg12377972	9.64	1.44-64.6	0.02
cg12410225	12.47	2.19-70.95	0.004
cg12543918	4.87	1.04-22.77	0.044
cg12552261	0.03	0-0.32	0.003
cg12575771	28.13	4.96-159.41	0
cg12586050	11.11	1.47-83.93	0.02
cg12628145	0.25	0.08-0.74	0.012
cg12664940	0.14	0.02-0.79	0.026
cg12727795	5.05	1.59-16.03	0.006
cg12848639	7.74	1.21-49.3	0.03
cg12862231	13.39	1.7-105.44	0.014
cg12904904	0.17	0.05-0.56	0.004
cg13202751	5.76	1.14-29.23	0.034
cg13280741	7	1.79-27.36	0.005
cg13402354	29.14	1.49-571.18	0.026
cg13557402	11.07	1.04-118.35	0.047
cg13579752	8.29	1.83-37.48	0.006
cg13643764	3.23	1.12-9.29	0.029
cg13648501	0.35	0.13-0.94	0.036
cg13656556	12.09	1.44-101.6	0.022
cg13725763	42.37	1.71-1046.7	0.022
cg13842648	10.03	2.36-42.66	0.002
cg13913407	52.13	3.7-733.85	0.003
cg13940534	0.14	0.04-0.48	0.002
cg14135060	23.17	1.34-402.23	0.031
cg14533753	12.35	1.94-78.74	0.008
cg14555350	0.05	0-0.56	0.016
cg14570055	17.23	3.13-94.86	0.001
cg14592099	21.15	3.75-119.25	0.001
cg14665629	8.61205e+06	13.51-5491414038688.85	0.019
cg14714797	3.31	1.2-9.14	0.021
cg14730815	0.11	0.02-0.56	0.008
cg14819891	13.34	2.43-73.13	0.003
cg14841483	58.92	3.65-951.87	0.004
cg14845909	0.16	0.03-0.78	0.023
cg14968378	777.6	2.27-266278.59	0.025
cg15111469	175.56	3.56-8669.35	0.009
cg15390518	0.08	0.02-0.39	0.002
cg15410418	23.89	1.26-451.54	0.034
cg15420634	15.15	2.27-101	0.005
cg15518950	15.59	2.23-108.83	0.006
cg15548198	6.15	1.39-27.27	0.017
cg15621178	8.11	1.27-51.88	0.027
cg15739437	9.54	1.86-48.83	0.007
cg15839642	0.14	0.04-0.5	0.002
cg15999165	5.48	1.36-22.13	0.017
cg16201940	5.66	1.26-25.35	0.023
cg16214267	197.36	3.25-11966.55	0.012
cg16219322	19.39	2.12-177.01	0.009
cg16272981	80.75	1.15-5673.39	0.043
cg16281600	6.31	1.17-34.05	0.032
cg16282383	0.2	0.08-0.5	0.001
cg16300565	54.32	4.14-712.99	0.002
cg16391973	0.27	0.08-0.91	0.035
cg16396866	4.28	1.3-14.08	0.017
cg16514615	16.44	3.06-88.36	0.001
cg16535035	19.91	1.51-262.91	0.023
cg16555556	5.81	1.04-32.36	0.045
cg16626623	167311	79.35-352789399.1	0.002
cg16679007	0.27	0.08-0.87	0.028
cg16998950	153.39	1.88-12520.4	0.025
cg17022548	4.29	1.34-13.74	0.014
cg17030055	0.05	0.01-0.32	0.002
cg17035996	12.12	2.49-58.92	0.002
cg17047981	4.38	1.26-15.24	0.02
cg17127769	11.39	1.43-90.86	0.022
cg17212277	4.82	1.21-19.25	0.026
cg17235179	6.08	1.42-25.92	0.015
cg17342759	0.21	0.06-0.79	0.021
cg17359265	12.68	2.55-62.95	0.002
cg17393572	15.86	2.46-102.39	0.004
cg17425616	64.24	1.5-2750.12	0.03
cg17543112	13.8	1.74-109.61	0.013
cg17568809	4.67	1.17-18.57	0.029
cg17633683	9.51	1.52-59.45	0.016
cg17668562	0.04	0-0.89	0.042
cg17735593	81.86	4.06-1650.64	0.004
cg17752270	50.01	6.89-362.96	0
cg17958577	10.98	2.75-43.86	0.001
cg18074450	10.5	1.04-106.23	0.046
cg18118164	8.33	1.41-49.15	0.019
cg18264728	9.16	2.96-28.39	0
cg18375421	0.18	0.04-0.79	0.023
cg18394953	0.23	0.06-0.97	0.045
cg18442632	11.61	2-67.32	0.006
cg18468394	11.22	1.09-115.68	0.042
cg18584747	386.53	42.48-3516.93	0
cg18585314	27.98	4.04-193.68	0.001
cg18669388	6.66	1.51-29.4	0.012
cg18774170	5.84	1.54-22.21	0.01
cg18840956	0.36	0.14-0.95	0.039
cg18841796	5.25	1.51-18.2	0.009
cg18905866	0.11	0.02-0.83	0.032
cg19005955	9.36	2-43.76	0.004
cg19034084	313.03	1.43-68457.77	0.037
cg19233472	4.22	1.13-15.73	0.032
cg19435381	481.51	28.67-8087.1	0
cg19456953	0.23	0.08-0.67	0.007
cg19526267	48.01	1.54-1492.02	0.027
cg19538917	35.17	2.05-604.04	0.014
cg19540371	4.72	1.14-19.49	0.032
cg19562321	6.75	1.66-27.54	0.008
cg19565757	206.03	4.14-10264.5	0.008
cg19619432	15.43	1.77-134.19	0.013
cg19728382	11.01	1.76-69.05	0.01
cg19747990	6.13	1.32-28.41	0.02
cg19843165	7.57	2.14-26.81	0.002
cg19844653	14.67	1.15-186.43	0.038
cg19969104	7.06	1.19-41.93	0.031
cg20131596	4.91	1.29-18.62	0.019
cg00087368	116.12	5.2-2593.61	0.003
cg00113675	5.84	1.6-21.33	0.008
cg00188055	49.67	4.13-597.85	0.002
cg00188321	0.14	0.05-0.43	0.001
cg00213729	19.75	2.96-131.68	0.002
cg00229387	92.68	4-2146.09	0.005
cg00231504	22.64	3.16-161.95	0.002
cg00270497	4.07	1.4-11.83	0.01
cg00333528	8.84	2.11-37.04	0.003
cg00355613	10.34	1.39-76.75	0.022
cg00359661	10.14	2.23-45.99	0.003
cg00407329	2767.22	30.63-250022.94	0.001
cg00432049	6.32	1.43-28.03	0.015
cg00436476	6.85	1.76-26.69	0.006
cg00504902	7.72	1.15-51.85	0.035
cg00536792	0.26	0.07-0.99	0.049
cg00579105	2901.87	18.47-456021.98	0.002
cg00620190	30610.9	12.07-77638488.26	0.01
cg00664792	19.12	1.28-284.68	0.032
cg00765128	15.81	1.02-245.69	0.049
cg00794673	139.91	5.26-3718.49	0.003
cg00846554	6.45	1.5-27.73	0.012
cg00931843	298.66	1.73-51611.13	0.03
cg00959636	0.06	0-0.95	0.046
cg01031101	21.35	1.74-262.36	0.017
cg01046798	0.23	0.07-0.83	0.025
cg01094114	5.79	1.33-25.11	0.019
cg01108476	12.11	1.28-114.46	0.029
cg01168115	0.02	0-0.78	0.037
cg01234945	4.38	1.03-18.63	0.046
cg01362455	118.21	2.33-6005.11	0.017
cg01446798	4.77	1.15-19.78	0.031
cg01456691	0.16	0.05-0.59	0.006
cg01564343	12.13	2.24-65.79	0.004
cg01673307	4.1	1.05-16.03	0.043
cg01716499	14.04	1.93-102.05	0.009
cg01818795	0.12	0.02-0.77	0.025
cg01832737	0.16	0.04-0.64	0.009
cg01912955	20.56	1.35-312.74	0.029
cg01916088	13.12	1.91-90.14	0.009
cg01980222	7.66	1.52-38.58	0.014
cg02001956	33.09	1.14-957.59	0.042
cg02157454	27.73	1.64-469.51	0.021
cg02181847	9.74	2.27-41.89	0.002
cg02184413	6.77	2.26-20.27	0.001
cg02202664	4.24	1.38-13.01	0.011
cg02252769	0.1	0.02-0.47	0.003
cg02255950	0.1	0.03-0.32	0
cg02561343	37.01	2.53-540.87	0.008
cg02566775	7.47	1.66-33.65	0.009
cg02643433	0.13	0.02-0.92	0.041
cg02677388	7.49	1.15-48.73	0.035
cg02809940	0.13	0.02-0.84	0.032
cg02837591	5.18	1.19-22.47	0.028
cg02841912	4.06	1.3-12.65	0.016
cg02956255	8.09	1.26-52.15	0.028
cg02996131	5.78	1.02-32.66	0.047
cg03009363	0.25	0.07-0.93	0.038
cg03013488	23.87	2.41-236.69	0.007
cg03094134	850.41	1.02-711361.16	0.049
cg03185655	0.28	0.09-0.91	0.034
cg03216698	10.01	1.32-75.86	0.026
cg03330552	0.15	0.03-0.68	0.015
cg03338154	9.27	1.35-63.5	0.023
cg03495053	8.09	2.08-31.46	0.003
cg03531211	25.99	1.35-501.36	0.031
cg03563169	0.26	0.08-0.83	0.023
cg03619586	9.88	2.05-47.57	0.004
cg03668687	31.55	3.17-313.74	0.003
cg03673965	6.49	1.93-21.85	0.003
cg03729455	51.74	1.22-2191.83	0.039
cg03822479	19.28	1.66-224.66	0.018
cg03830329	48.73	4.26-557.23	0.002
cg03848675	8.22	1.81-37.22	0.006
cg03932978	0.21	0.05-0.85	0.029
cg04037640	12.88	1.58-105.22	0.017
cg04161526	7.39	1.11-49.23	0.039
cg04187121	5.05	1.28-19.89	0.02
cg04337653	13.16	1.17-148.23	0.037
cg04355968	3.45	1.05-11.34	0.042
cg04389484	8.39	1.57-44.85	0.013
cg04398060	23.33	2.29-238.08	0.008
cg04407470	4.53	1.86-11.04	0.001
cg04476508	10.39	2.11-51.31	0.004
cg04498418	3.72	1.16-11.97	0.028
cg04539172	7.82	1.16-52.56	0.034
cg04600618	5.58	1.15-27.13	0.033
cg04682791	9.02	1.5-54.09	0.016
cg04692403	15.75	1.13-218.65	0.04
cg04739880	284.85	1.73-46766.61	0.03
cg04800585	4.45	1.31-15.12	0.017
cg04802302	349.76	8.63-14176.66	0.002
cg04859726	5.72	1.44-22.74	0.013
cg04910970	15.73	2.55-97.04	0.003
cg05015938	6.35	1.34-30.1	0.02
cg05027125	0.18	0.03-0.97	0.046
cg05100070	55.84	2.73-1142.85	0.009
cg05135644	6.11	2.06-18.13	0.001
cg05235884	0.25	0.07-0.94	0.041
cg05380821	7.19	2.19-23.61	0.001
cg05419581	80.83	11.21-582.89	0
cg05437857	5.85	1.48-23.08	0.012
cg05511196	9.8	2.48-38.79	0.001
cg05547260	14.07	3.14-63	0.001
cg05667097	182.67	3.08-10848.91	0.012
cg05725531	1.98075e+13	74.93-5.23609485320935e+24	0.023
cg05770946	12.11	1.7-86.12	0.013
cg05811173	0.02	0-0.53	0.02
cg05856036	95.99	1.19-7726.79	0.041
cg05879498	0.2	0.05-0.88	0.033
cg05886811	18.35	2.28-147.59	0.006
cg05922610	5.82	1.51-22.35	0.01
cg05956076	10.15	1.59-64.72	0.014
cg05969567	10.15	1.86-55.49	0.008
cg06035815	7.35	1.8-30.05	0.005
cg06051311	4.04	1.15-14.18	0.029
cg06103642	5.39	2.05-14.2	0.001
cg06200048	0.13	0.02-0.77	0.024
cg06258261	23.05	1.29-410.8	0.033
cg06297863	5.77	1.76-18.95	0.004
cg06386307	205.96	7.27-5835.02	0.002
cg06452544	4.33	1.09-17.14	0.037
cg06473288	5.42	1.33-22.16	0.019
cg06504526	3.37	1.34-8.48	0.01
cg06539391	6.59	1.48-29.44	0.014
cg06646708	0.13	0.03-0.58	0.007
cg06733419	3.32	1.02-10.85	0.047
cg06805546	6.12	1.66-22.6	0.007
cg07138603	3.89	1.3-11.69	0.015
cg07236076	0.17	0.03-0.8	0.026
cg07257768	22.59	3.43-148.69	0.001
cg07283833	4.34	1.22-15.45	0.023
cg07380095	45.62	1.79-1163	0.021
cg07418892	8.38	1.55-45.24	0.013
cg07516307	0.17	0.03-0.82	0.027
cg07518714	6.46	1.31-31.96	0.022
cg07636178	3.54	1.27-9.91	0.016
cg07705820	0.12	0.02-0.61	0.01
cg07713293	827.35	19.7-34749.74	0
cg07973435	14.92	1.23-181.59	0.034
cg07997936	3	1.02-8.81	0.046
cg08009669	72.09	5.27-985.55	0.001
cg08015801	3.58	1.09-11.8	0.036
cg08074534	16.22	1.98-132.84	0.009
cg08085929	0.08	0.01-0.74	0.026
cg08186900	21.56	1.26-369.97	0.034
cg08260959	11.7	1.42-96.08	0.022
cg08277291	8.35	1.09-64.18	0.041
cg08289346	8.45	1.45-49.31	0.018
cg08320659	3.05	1.17-7.98	0.023
cg08362880	7.47	1.42-39.36	0.018
cg08375286	17.88	1.18-270.15	0.037
cg08510658	4.59	1.19-17.74	0.027
cg08522784	0.01	0-0.47	0.022
cg08603125	0.08	0.02-0.4	0.002
cg08614769	3.94	1.24-12.5	0.02
cg08631819	15.35	2.22-106.33	0.006
cg08677140	12.07	2.22-65.52	0.004
cg08792995	9.97	2.05-48.53	0.004
cg08824384	23.52	3.15-175.68	0.002
cg08961187	0.1	0.02-0.46	0.003
cg09070799	4.73	1.08-20.7	0.039
cg09100940	62.05	6.12-629.16	0
cg09112760	4.05	1.12-14.64	0.033
cg09365147	4.41	1.15-16.91	0.03
cg09379340	7.1	1.38-36.47	0.019
cg09381582	33.3	3.3-335.94	0.003
cg09523275	34.07	2.37-489.8	0.009
cg09555124	0.16	0.06-0.43	0
cg09556286	0.09	0.01-0.87	0.038
cg09558195	5.54	1.11-27.58	0.037
cg09577228	0.01	0-0.73	0.035
cg09703123	16.45	1.02-265.78	0.048
cg09706573	178529	3.87-8226883831.86	0.027
cg09848114	6.04	1.29-28.4	0.023
cg09872737	51.37	4.44-594.25	0.002
cg09930398	0.01	0-0.74	0.035
cg09975576	8.42	1.01-70.27	0.049
cg10083824	3.93	1.1-14.02	0.035
cg10253847	17.88	2.71-117.85	0.003
cg10270306	3.96	1.07-14.7	0.04
cg10288437	10.48	2.01-54.57	0.005
cg10401017	0.09	0.02-0.49	0.006
cg10484085	8.78	1.47-52.49	0.017
cg10526841	22.49	2.52-201.12	0.005
cg10556772	13	1.19-142.36	0.036
cg10571987	34.65	6.93-173.37	0
[truncated: 2,872 more rows]
