# Supplementary material for: Excavation of Molecular Subtypes of Endometrial Cancer Based on DNA Methylation
Source: Genes (Basel). 2022 Nov 13;13(11):2106. doi: 10.3390/genes13112106 (PMC9690162; doi:10.3390/genes13112106)
Supplement: Supplementary file 1 [file genes-13-02106-s001.zip › supplement file/Table S2.xlsx]

## Sheet: Sheet1
Table S2. The specific hyper/hypomethylation CpG sites and the corresponding genes.
CpG	Cluster	Gene	direction
cg00119186	C3	OR6K2	hypomethylation
cg01343097	C3	OR2M1P	hypomethylation
cg01922613	C3	ABCA4	hypermethylation
cg02905426	C3	FAM76A	hypomethylation
cg05943574	C3	OR2G6	hypomethylation
cg06204711	C1	TBX15	hypermethylation
cg06909503	C3	PBX1	hypomethylation
cg07037019	C3	OR10J5	hypomethylation
cg07045089	C3	TP73	hypermethylation
cg07344096	C2	CAMTA1	hypomethylation
cg08004425	C2	GRIK3	hypermethylation
cg09234454	C3	ABCA4	hypermethylation
cg09769134	C1	TCTEX1D1	hypermethylation
cg10968055	C3	KCNH1	hypomethylation
cg11237207	C3	PYHIN1	hypomethylation
cg12012383	C3	EPHA10	hypomethylation
cg12578211	C2	C1orf53	hypomethylation
cg12710648	C1	CAMTA1	hypomethylation
cg12921481	C3	OR6N2	hypomethylation
cg13495205	C2	AJAP1	hypermethylation
cg14207728	C1	TCTEX1D1	hypermethylation
cg14791530	C3	CTBS	hypomethylation
cg16027403	C3	OR14A16	hypomethylation
cg17079374	C1	CAMTA1	hypomethylation
cg17150265	C3	PLD5	hypomethylation
cg19402335	C3	OR10J1	hypomethylation
cg00320539	C3	MYT1L	hypomethylation
cg00450617	C3	SNTG2	hypomethylation
cg01708202	C3	SNTG2	hypomethylation
cg02187259	C2	FAM49A	hypomethylation
cg02569138	C3	SMARCAL1	hypomethylation
cg02966841	C3	MYT1L	hypomethylation
cg06382167	C3	PDE11A	hypomethylation
cg07088935	C3	TPO	hypomethylation
cg07091529	C2	FAM49A	hypomethylation
cg09334699	C3	MYT1L	hypomethylation
cg10178270	C3	MYT1L	hypomethylation
cg10973622	C3	IMMT	hypomethylation
cg11009736	C2	MARCO	hypomethylation
cg11901695	C3	SNTG2	hypomethylation
cg14577373	C3	CYP20A1	hypomethylation
cg16410796	C3	SNTG2	hypomethylation
cg17519749	C3	MYT1L	hypomethylation
cg19241831	C2	OTOF	hypomethylation
cg00907288	C2	SRGAP3	hypermethylation
cg02057681	C1	CHL1	hypomethylation
cg06196689	C2	MUC13	hypomethylation
cg09837559	C2	DNAJC13	hypomethylation
cg11984608	C3	CLDN16	hypomethylation
cg12415479	C2	PLXND1	hypermethylation
cg12982543	C3	CLDN16	hypomethylation
cg13878677	C3	IQSEC1	hypermethylation
cg19795338	C2	ATP13A4	hypomethylation
cg00112493	C2	COL25A1	hypomethylation
cg00262159	C2	ABLIM2	hypomethylation
cg01983105	C3	NFKB1	hypomethylation
cg03335246	C2	MSX1	hypomethylation
cg05719818	C2	ABLIM2	hypomethylation
cg10574494	C2	SPATA18	hypomethylation
cg12453504	C1	IRF2	hypomethylation
cg14383572	C2	SORCS2	hypomethylation
cg17972100	C2	ABLIM2	hypomethylation
cg19005640	C3	GPR78	hypomethylation
cg00637687	C2	PCSK1	hypermethylation
cg02688422	C3	SLC6A3	hypomethylation
cg02703002	C3	GABRA6	hypomethylation
cg05211790	C3	RAI14	hypomethylation
cg05232496	C1	SLC6A3	hypomethylation
cg07392358	C3	SLC6A3	hypomethylation
cg07733851	C2	NR3C1	hypomethylation
cg10425245	C2	SLIT3	hypomethylation
cg18840956	C2	PCSK1	hypermethylation
cg19233472	C1	FOXI1	hypomethylation
cg00436476	C1	HIST1H4F	hypermethylation
cg01916088	C1	FOXP4	hypermethylation
cg02252769	C3	SLC44A4	hypomethylation
cg02255950	C3	TRIM31	hypomethylation
cg03009363	C2	TFAP2A	hypermethylation
cg05437857	C2	UST	hypomethylation
cg06646708	C3	NHLRC1	hypomethylation
cg08260959	C1	HIST1H4F	hypermethylation
cg14307300	C2	TNXB	hypomethylation
cg15698244	C2	FILIP1	hypomethylation
cg15865026	C2	EYA4	hypomethylation
cg18460422	C1	TNXB	hypomethylation
cg19382705	C2	UST	hypomethylation
cg01448276	C2	DLX5	hypermethylation
cg01878960	C1	PTPRN2	hypomethylation
cg01893212	C2	VWC2	hypermethylation
cg02050028	C2	HECW1	hypomethylation
cg02467990	C2	VWC2	hypermethylation
cg02976323	C2	MKRN1	hypomethylation
cg03229627	C2	RADIL	hypermethylation
cg05989672	C3	DPP6	hypomethylation
cg07227743	C3	DPP6	hypomethylation
cg07317062	C2	HOXA4	hypermethylation
cg07638450	C2	CUX1	hypermethylation
cg08910550	C3	DPP6	hypomethylation
cg09134205	C3	DPP6	hypomethylation
cg10575986	C3	DPP6	hypomethylation
cg10884288	C2	RADIL	hypermethylation
cg13345683	C3	DPP6	hypomethylation
cg16251205	C3	DPP6	hypomethylation
cg18206027	C2	VWC2	hypermethylation
cg00552087	C3	CSMD1	hypomethylation
cg01527581	C3	DLGAP2	hypomethylation
cg02006324	C3	CSMD1	hypomethylation
cg02192678	C3	DLGAP2	hypomethylation
cg03006172	C3	DLGAP2	hypomethylation
cg05415840	C3	ARC	hypomethylation
cg08038402	C3	DLGAP2	hypomethylation
cg08387538	C3	DLGAP2	hypomethylation
cg09540738	C1	TPD52	hypomethylation
cg14399988	C2	PHYHIP	hypomethylation
cg16265707	C1	NCALD	hypomethylation
cg17638856	C3	DLGAP2	hypomethylation
cg18427696	C3	DLGAP2	hypomethylation
cg18496841	C3	DLGAP2	hypomethylation
cg18719217	C1	BAI1	hypomethylation
cg18803856	C3	DLGAP2	hypomethylation
cg19005236	C3	DLGAP2	hypomethylation
cg19403244	C3	UNC5D	hypomethylation
cg19721255	C1	BAI1	hypomethylation
cg19882315	C2	BLK	hypomethylation
cg03593616	C2	KCNT1	hypomethylation
cg08997253	C2	GRIN3A	hypermethylation
cg12380772	C1	KIAA1161	hypomethylation
cg13402942	C2	KCNT1	hypomethylation
cg13473691	C2	KCNT1	hypomethylation
cg13805730	C2	KCNT1	hypomethylation
cg13954127	C2	KCNT1	hypomethylation
cg14213590	C1	GPSM1	hypomethylation
cg14435098	C2	KCNT1	hypomethylation
cg14442421	C2	SLC24A2	hypermethylation
cg18794577	C2	GRIN3A	hypermethylation
cg00337703	C2	TDRD1	hypomethylation
cg01350169	C2	SLIT1	hypomethylation
cg02899206	C2	ADARB2	hypermethylation
cg03311684	C3	EMX2OS	hypermethylation
cg03647436	C3	INPP5A	hypomethylation
cg03958798	C2	SORCS3	hypermethylation
cg05038582	C1	C10orf90	hypomethylation
cg06028247	C3	ADARB2	hypomethylation
cg06261400	C1	EBF3	hypermethylation
cg07025949	C2	ADARB2	hypermethylation
cg07209624	C2	PRPF18	hypomethylation
cg09169014	C2	STK32C	hypomethylation
cg09735723	C2	SORCS3	hypermethylation
cg10501360	C3	ARHGAP22	hypermethylation
cg10542123	C3	ADARB2	hypomethylation
cg11065917	C1	EBF3	hypomethylation
cg12009856	C1	ACBD7	hypomethylation
cg12771178	C2	FAM170B	hypomethylation
cg13335709	C3	INPP5A	hypomethylation
cg14398860	C1	INPP5A	hypomethylation
cg14546128	C1	INPP5A	hypomethylation
cg15209053	C1	GRID1	hypomethylation
cg16829244	C1	INPP5A	hypomethylation
cg20161275	C3	EBF3	hypomethylation
cg00015343	C2	TSPAN18	hypomethylation
cg00320138	C3	OR8D1	hypomethylation
cg01571916	C2	TSPAN18	hypomethylation
cg02477931	C3	NTM	hypomethylation
cg03236627	C2	TSPAN18	hypomethylation
cg04174658	C3	OR4C15	hypomethylation
cg04414912	C3	NTM	hypomethylation
cg04898130	C2	TSPAN18	hypomethylation
cg04913291	C3	OPCML	hypomethylation
cg06639538	C3	OPCML	hypomethylation
cg07748159	C3	CCDC90B	hypomethylation
cg07851948	C3	OR8K3	hypomethylation
cg08417719	C3	OR6T1	hypomethylation
cg09531376	C3	OPCML	hypomethylation
cg09593860	C3	ZBTB16	hypomethylation
cg09600088	C1	BRSK2	hypomethylation
cg11195360	C3	OR8B8	hypomethylation
cg11349423	C3	OPCML	hypomethylation
cg11933951	C3	CCDC90B	hypomethylation
cg12962308	C3	OR5D16	hypomethylation
cg13289364	C3	OR4A47	hypomethylation
cg18070155	C3	OPCML	hypomethylation
cg19186806	C3	OR51Q1	hypomethylation
cg01163404	C3	TMEM132D	hypomethylation
cg04891086	C2	KCNA1	hypermethylation
cg06893569	C2	CHST11	hypomethylation
cg08002791	C3	GPR133	hypomethylation
cg08546107	C3	TMEM132D	hypomethylation
cg10168009	C2	PRKAB1	hypomethylation
cg11638921	C3	TMEM132D	hypomethylation
cg12080391	C2	KCNA1	hypermethylation
cg13090220	C3	TMEM132D	hypomethylation
cg13916352	C3	TMEM132D	hypomethylation
cg15936861	C3	TMEM132D	hypomethylation
cg17077401	C1	ETV6	hypomethylation
cg17735631	C3	TMEM132D	hypomethylation
cg17883960	C3	TMEM132D	hypomethylation
cg18627442	C3	TMEM132C	hypomethylation
cg18841298	C3	SLC5A8	hypomethylation
cg19790509	C3	TMEM132D	hypomethylation
cg09299924	C2	KLF5	hypomethylation
cg17326597	C3	DAAM1	hypomethylation
cg19800155	C2	DPF3	hypomethylation
cg04140663	C2	CPEB1	hypermethylation
cg07361154	C2	IGDCC4	hypomethylation
cg12101586	C2	CYP1A1	hypermethylation
cg16049391	C2	BNC1	hypomethylation
cg00061520	C2	ADCY9	hypomethylation
cg03175771	C1	PRR14	hypermethylation
cg04502620	C2	DOC2A	hypomethylation
cg16774375	C2	ADCY9	hypomethylation
cg01160311	C2	ADAM11	hypomethylation
cg03742272	C2	ALOX12B	hypomethylation
cg04257841	C2	WSCD1	hypomethylation
cg09591867	C2	AATK	hypomethylation
cg11684549	C2	AATK	hypomethylation
cg17459387	C2	AATK	hypomethylation
cg03031613	C2	ST8SIA3	hypomethylation
cg03045425	C2	NOL4	hypermethylation
cg19995964	C3	DCC	hypomethylation
cg01292613	C3	NLRP8	hypomethylation
cg01449341	C3	KIR3DX1	hypomethylation
cg02401399	C2	CLIP3	hypermethylation
cg03100024	C2	GRIK5	hypomethylation
cg03609666	C2	IZUMO1	hypermethylation
cg04785007	C3	NLRP4	hypomethylation
cg05023116	C3	NLRP5	hypomethylation
cg05344495	C2	C19orf77	hypomethylation
cg10385290	C3	SLC1A6	hypomethylation
cg11441617	C3	CNOT3	hypomethylation
cg13510813	C2	GRIK5	hypomethylation
cg15085603	C2	IZUMO1	hypermethylation
cg15966877	C3	UNC13A	hypomethylation
cg16600501	C3	SLC1A6	hypomethylation
cg17514766	C2	GMFG	hypomethylation
cg18435532	C1	GAPDHS	hypermethylation
cg19273454	C3	LILRP2	hypomethylation
cg00526273	C3	CDH4	hypomethylation
cg00872151	C3	CDH4	hypomethylation
cg04183602	C3	CDH4	hypomethylation
cg06502570	C3	CDH4	hypomethylation
cg12762862	C3	CDH4	hypomethylation
cg01268381	C3	DSCAM	hypomethylation
cg01995265	C3	KRTAP27-1	hypomethylation
cg02416336	C3	KRTAP6-2	hypomethylation
cg00556408	C2	TMPRSS6	hypomethylation
cg13110334	C2	DGCR9	hypomethylation
